# Supplementary material for: Genome-wide analysis of the NAC transcription factor family in Tartary buckwheat (Fagopyrum tataricum)
Source: BMC Genomics. 2019 Feb 6;20:113. doi: 10.1186/s12864-019-5500-0 (PMC6366116; doi:10.1186/s12864-019-5500-0)
Supplement: Supplementary file 1 — Table S1. List of the 80 FtNAC genes identified in this study. (XLS 184 kb) [file 12864_2019_5500_MOESM1_ESM.xls]

## Sheet: NAC gene information
Additional file 1 List of the 80 FtNAC genes identified in this study.
Gene	Gene ID	Protein length	Mw(KDa)	pI	Location	Domain	Homologous	E-value	Similarity (%)	Localization
FtNAC1	FtPinG0000240100.01.T01	337	37.8241	6.05	Ft1	NAM	NAC22_ARATH	2.78807e-109	53.731	Nuclear
FtNAC10	FtPinG0005490300.01.T01	232	26.4475	6.71	Ft1	NAM	NAC83_ARATH	2.5245e-54	52.874	Nuclear
FtNAC11	FtPinG0006563600.01.T01	280	31.8191	6.91	Ft1	NAM	NAC2_ARATH	2.20171e-127	65.517	Cytoplasmic
FtNAC12	FtPinG0002560000.01.T01	296	33.2506	8.86	Ft1	NAM	NAC56_ARATH	3.90256e-92	78.488	Nuclear
FtNAC13	FtPinG0002561000.01.T01	319	35.7334	6.54	Ft1	NAM	NAC19_ARATH	7.97134e-107	53.681	Chloroplast
FtNAC14	FtPinG0009276000.01.T01	370	40.7188	7.72	Ft1	NAM	NAC98_ARATH	2.39497e-112	54.805	Chloroplast
FtNAC15	FtPinG0009375400.01.T01	294	33.4964	5.84	Ft1	NAM	NAC22_ARATH	1.36329e-62	53.158	Nuclear
FtNAC16	FtPinG0000381200.01.T01	362	41.3836	6.04	Ft1	NAM	NAC43_ARATH	1.03906e-111	53.372	Nuclear
FtNAC17	FtPinG0002967400.01.T01	389	43.1583	4.72	Ft1	NAM	NAC82_ARATH	3.69627e-67	55.801	Nuclear
FtNAC18	FtPinG0000707100.01.T01	273	30.7719	7.05	Ft1	NAM	NAC2_ARATH	4.7668e-118	62.587	Cytoplasmic
FtNAC19	FtPinG0003257800.01.T01	389	43.362	5.4	Ft1	NAM	NAC78_ARATH	2.21132e-85	65.608	Nuclear
FtNAC2	FtPinG0001415000.01.T01	280	31.4554	9.02	Ft1	NAM	NAC73_ARATH	8.62652e-115	71.064	Nuclear
FtNAC20	FtPinG0008478400.01.T01	516	58.1973	5.7	Ft1	NAM	NTL9_ARATH	2.53537e-85	46.809	Nuclear
FtNAC21	FtPinG0001847100.01.T01	401	45.6889	5.38	Ft1	NAM	NAC45_ARATH	1.32146e-106	58.333	Nuclear
FtNAC22	FtPinG0006134400.01.T01	469	52.026	6.57	Ft2	NAM	NAC75_ARATH	8.53037e-171	56.773	Nuclear
FtNAC23	FtPinG0007823100.01.T01	347	39.0386	4.89	Ft2	NAM	NAC14_ARATH	3.3637e-84	68.478	Nuclear
FtNAC24	FtPinG0008361200.01.T01	621	69.9237	4.53	Ft2	NAM	NAC78_ARATH	1.81745e-105	44.009	Nuclear
FtNAC25	FtPinG0005248000.01.T01	436	48.6168	4.75	Ft2	NAM	NAC8_ARATH	1.95319e-160	53.684	Nuclear
FtNAC26	FtPinG0000059500.01.T01	414	46.2971	5.53	Ft2	NAM	NAC52_ARATH	7.3541e-96	41.535	Nuclear
FtNAC27	FtPinG0007899300.01.T01	289	33.1987	8.73	Ft2	NAM	NAC86_ARATH	2.65633e-86	72.515	Nuclear
FtNAC28	FtPinG0002920400.01.T01	314	35.5206	8.82	Ft2	NAM	NAC2_ARATH	4.56766e-135	66.553	Mitochondrial
FtNAC29	FtPinG0000714100.01.T01	357	39.8323	5.27	Ft2	NAM	NAC52_ARATH	1.74444e-10	28.472	Nuclear
FtNAC3	FtPinG0002467600.01.T01	258	28.9546	5.91	Ft1	NAM	NAC90_ARATH	4.99596e-81	50	Nuclear
FtNAC30	FtPinG0000882200.01.T01	348	39.8519	7.31	Ft2	NAM	SMB_ARATH	4.85146e-112	51.979	Nuclear
FtNAC31	FtPinG0005167000.01.T01	283	32.3314	6.33	Ft3	NAM	NAC2_ARATH	2.78478e-118	60.976	Nuclear
FtNAC32	FtPinG0006087500.01.T01	250	29.1502	9.05	Ft3	NAM	NAC29_ARATH	6.60578e-103	59.231	Nuclear
FtNAC33	FtPinG0007471500.01.T01	287	32.9505	6.04	Ft3	NAM	NAC43_ARATH	3.80785e-102	56.446	Nuclear
FtNAC34	FtPinG0004860200.01.T01	289	33.0371	5.51	Ft3	NAM	NAC31_ARATH	8.90045e-59	56.579	Nuclear
FtNAC35	FtPinG0008676000.01.T01	295	33.7524	5.45	Ft3	NAM	NAC71_ARATH	2.37677e-103	63.223	Nuclear
FtNAC36	FtPinG0009426800.01.T01	322	35.2403	7.27	Ft3	NAM	NAC25_ARATH	1.08801e-97	72.081	Nuclear
FtNAC37	FtPinG0005564800.01.T01	91	10.5858	8.64	Ft3	NAM	NAC43_ARATH	9.83124e-23	65.152	Nuclear
FtNAC38	FtPinG0000412300.01.T01	305	34.98	5.51	Ft3	NAM	NAC22_ARATH	7.27504e-66	42.909	Nuclear
FtNAC39	FtPinG0001096800.01.T01	357	41.147	5.6	Ft3	NAM	NAC37_ARATH	8.20621e-134	53.886	Nuclear
FtNAC4	FtPinG0003149900.01.T01	232	26.709	8.79	Ft1	NAM	NAC83_ARATH	5.87681e-62	53.107	Nuclear
FtNAC40	FtPinG0004508400.01.T01	168	19.6353	7.96	Ft4	NAM	NC100_ARATH	1.08516e-10	27.811	PlasmaMembrane
FtNAC41	FtPinG0000422400.01.T01	327	37.1533	5.22	Ft4	NAM	NAC96_ARATH	2.49013e-93	60.163	Nuclear
FtNAC42	FtPinG0005506000.01.T01	244	28.2047	5.91	Ft4	NAM	NAC31_ARATH	1.82069e-58	54.487	Nuclear
FtNAC43	FtPinG0005108300.01.T01	354	39.4366	8.08	Ft4	NAM	NAC94_ARATH	1.19566e-99	64.384	Nuclear
FtNAC44	FtPinG0008090600.01.T01	331	37.7842	7.07	Ft4	NAM	NAC42_ARATH	3.66543e-82	61.353	Nuclear
FtNAC45	FtPinG0006621300.01.T01	306	35.0152	7.16	Ft4	NAM	NAC29_ARATH	1.26766e-111	61.628	Nuclear
FtNAC46	FtPinG0006624800.01.T01	362	41.699	5.8	Ft4	NAM	FEZ_ARATH	4.54289e-95	72.632	Nuclear
FtNAC47	FtPinG0005738000.01.T01	240	26.8309	9.76	Ft5	NAM	NAC86_ARATH	2.65141e-29	49.206	Nuclear
FtNAC48	FtPinG0003134600.01.T01	349	39.1617	5.47	Ft5	NAM	NAC22_ARATH	5.64323e-113	53.009	Nuclear
FtNAC5	FtPinG0005791100.01.T01	321	35.475	6.15	Ft1	NAM	NAC72_ARATH	6.7384e-111	69.658	Chloroplast
FtNAC49	FtPinG0007403700.01.T01	498	56.1569	4.7	Ft5	NAM	NAC17_ARATH	2.88356e-111	38.961	Cytoplasmic
FtNAC50	FtPinG0004997500.01.T01	264	30.2862	8.38	Ft5	NAM	NAC29_ARATH	1.6511e-110	67.982	Nuclear
FtNAC51	FtPinG0005885800.01.T01	207	23.611	9.27	Ft5	NAM	NAC83_ARATH	5.8673e-64	50.202	Nuclear
FtNAC52	FtPinG0005875600.01.T01	191	21.8444	5.22	Ft5	NAM	NC104_ARATH	6.38626e-75	60.417	Nuclear
FtNAC53	FtPinG0007041900.01.T01	329	38.0393	6.64	Ft6	NAM	NAC42_ARATH	3.69709e-81	71.023	Nuclear
FtNAC54	FtPinG0007532400.01.T01	255	28.576	7.14	Ft6	NAM	NC100_ARATH	1.75882e-39	67.677	Nuclear
FtNAC55	FtPinG0004358700.01.T01	370	41.6429	5.97	Ft6	NAM	NAC8_ARATH	2.31825e-87	55.731	Nuclear
FtNAC56	FtPinG0001980200.01.T01	381	42.6056	6.68	Ft6	NAM	NAC35_ARATH	3.99754e-115	75.893	Nuclear
FtNAC57	FtPinG0009449100.01.T01	168	19.6235	11.46	Ft6	NAM	NTL9_ARATH	6.13757e-35	69.512	Mitochondrial
FtNAC58	FtPinG0008928200.01.T01	321	36.0279	8.83	Ft6	NAM	NAC98_ARATH	2.97322e-84	61.084	Mitochondrial
FtNAC6	FtPinG0005624400.01.T01	294	33.5662	8.14	Ft1	NAM	NAC2_ARATH	2.25156e-138	67.881	Nuclear
FtNAC59	FtPinG0002061700.01.T01	155	17.4907	9.63	Ft6	NAM	BRN2_ARATH	9.04158e-87	83.448	Nuclear
FtNAC60	FtPinG0002731100.01.T01	352	39.0158	8.84	Ft7	NAM	NAC56_ARATH	1.97922e-111	52.055	Nuclear
FtNAC61	FtPinG0009519600.01.T01	245	27.4673	5.19	Ft7	NAM	NAC79_ARATH	9.54027e-58	60.927	Nuclear
FtNAC62	FtPinG0009519800.01.T01	308	34.6135	5	Ft7	NAM	NC100_ARATH	1.43995e-88	64.039	Nuclear
FtNAC63	FtPinG0002093100.01.T01	478	53.9573	4.92	Ft7	NAM	NAC17_ARATH	2.88234e-83	56.838	Nuclear
FtNAC64	FtPinG0002596000.01.T01	364	40.7533	6.07	Ft7	NAM	NAC43_ARATH	7.34472e-113	53.571	Nuclear
FtNAC65	FtPinG0005688900.01.T01	243	28.0148	8.97	Ft7	NAM	NAC83_ARATH	7.0213e-96	57.634	Nuclear
FtNAC66	FtPinG0005692100.01.T01	561	62.7579	4.61	Ft7	NAM	NAC78_ARATH	4.09485e-131	42.741	Nuclear
FtNAC67	FtPinG0008202100.01.T01	322	37.2885	5.42	Ft7	NAM	NAC7_ARATH	4.78333e-127	56.818	Nuclear
FtNAC68	FtPinG0006919900.01.T01	349	40.3897	6.13	Ft7	NAM	NAC30_ARATH	6.50421e-105	55.219	Nuclear
FtNAC7	FtPinG0005406300.01.T01	153	17.7325	4.36	Ft1	NAM	NC104_ARATH	1.83761e-26	39.634	Nuclear
FtNAC69	FtPinG0009174300.01.T01	321	36.4496	8.61	Ft7	NAM	NAC22_ORYSJ	1.31537e-93	50.809	Nuclear
FtNAC70	FtPinG0002339300.01.T01	340	38.1455	5.39	Ft8	NAM	NC100_ARATH	3.04456e-108	50	Nuclear
FtNAC71	FtPinG0002252000.01.T01	544	61.1763	4.84	Ft8	NAM	NAC78_ARATH	9.3047e-129	40.909	Nuclear
FtNAC72	FtPinG0002237100.01.T01	338	38.493	4.97	Ft8	NAM	NAC86_ARATH	2.0242e-88	74.405	Nuclear
FtNAC73	FtPinG0002173200.01.T01	312	34.2654	6.09	Ft8	NAM	NAC72_ARATH	3.08202e-103	59.701	Cytoplasmic
FtNAC75	FtPinG0007173800.01.T01	390	42.8485	8.71	Ft8	NAM	NAC40_ARATH	1.05811e-85	49.446	Nuclear
FtNAC74	FtPinG0002173000.01.T01	342	38.0076	6.6	Ft8	NAM	NAC56_ARATH	5.12965e-99	49.096	Nuclear
FtNAC76	FtPinG0005201600.01.T01	247	28.5138	4.91	Ft8	NAM	NAC86_ARATH	8.07282e-87	75.159	Nuclear
FtNAC77	FtPinG0009656900.01.T01	366	41.5866	6.21	Ft8	NAM	NAC73_ARATH	2.74891e-105	75.385	Nuclear
FtNAC78	FtPinG0005906600.01.T01	420	47.1396	6.43	Ft8	NAM	NAC75_ARATH	1.80343e-126	79.565	Nuclear
FtNAC79	FtPinG0009635000.01.T01	321	37.0682	6.33	Ft8	NAM	SMB_ARATH	2.91208e-103	48.67	Nuclear
FtNAC8	FtPinG0006190400.01.T01	387	44.4244	5.37	Ft1	NAM	NAC37_ARATH	5.54226e-136	55.051	Nuclear
FtNAC80	FtPinG0004292100.01.T01	201	23.0841	4.56	Ft8	NAM	NC104_ARATH	1.2423e-78	62.944	Nuclear
FtNAC9	FtPinG0005759000.01.T01	278	32.3009	6.92	Ft1	NAM	NAC90_ARATH	3.82819e-68	57.062	Nuclear

## Sheet: NAC gene sequences
Additional file 1 List of the 80 FtNAC genes identified in this study.
Gene	Gene ID	Sequence Type	Sequences
FtNAC14	FtPinG0009276000.01.T01	CDS	ATGGATCCTTTTTTCATGCACTACCATCATCTGGGGAATCATCACCCAAATGCCATGACCCAAATGGCTAACAACAACGTTGTCAACAATCATCATCATCAAGAAACGAACTTGCCACCTGGGTTTAGGTTCCACCCAACTGACGAGGAGCTCATCACTTACTATCTCCTCAAGAAAGTTCTCGACAGCTCTTTCTCTGGTAGAGCCATTGCTGAAGTTGACCTTAACAAGTGTGAGCCTTGGGAGCTTCCTGAGAAGGCGAAAATGGGGGAAAAGGAGTGGTACTTCTTCAGCTTAAGAGACAGAAAGTACCCAACAGGTTTAAGGACAAACAGGGCGACAGAAGCTGGGTATTGGAAAGCAACTGGGAAAGATAGAGAGATTTACAGTTCCAAGACT…
		Protein	MDPFFMHYHHLGNHHPNAMTQMANNNVVNNHHHQETNLPPGFRFHPTDEELITYYLLKKVLDSSFSGRAIAEVDLNKCEPWELPEKAKMGEKEWYFFSLRDRKYPTGLRTNRATEAGYWKATGKDREIYSSKTCSLVGMKKTLVFYKGRAPKGEKSNWVMHEYRLEGKFAYHYISRSSKDEWVISRVFQKTGTVSGSSVVSGGGKKSRVNNPARGHYPDIGSPSSVSLPPLLDSSSFSAASAATVTDGCSYESESAAVNRSEHVSCFSTAFSTVNAAPVSLASIEMAPHFPRSGLPTFPNLRSLQENLQVPNGLFPGMQNLGGGNQFMSGLMGGWGGGVEAEEEKVVVMDGGGGRTGMGMSELDCMWSF
FtNAC59	FtPinG0002061700.01.T01	CDS	ATGGAGGTTATTAGAGAAGTTGATTTGAACAAGATGGAGCCCTGGGATCTCCAAGGAAGATGTAAGATCGGTTCCACACCACAAAACGAGTATTATTTTTTCAGCCACAAGGACAGGAAGTACCCAACAGGTTCAAGGACAAACCGAGCTACAAGCGCGGGGTTCTGGAAAGCGACAGGCCGCGACAAATGCATCCGTAACACCTTCAAGAAGATCGGCATGCGCAAGACCCTCGTCTTCTACAGAGGTAGAGCTCCTCATGGCCAGAAGACGGATTGGATCATGCACGAATACCGTCTTGAAGATAGCGACGATCAAGCAAATTCAAAGGAGGATGGATGGGTGGTTTGCAGAGTATTTAAGAAGAAAAACTTGTTCAGGGTTGGAGGGGAAGGTAGC…
		Protein	MEVIREVDLNKMEPWDLQGRCKIGSTPQNEYYFFSHKDRKYPTGSRTNRATSAGFWKATGRDKCIRNTFKKIGMRKTLVFYRGRAPHGQKTDWIMHEYRLEDSDDQANSKEDGWVVCRVFKKKNLFRVGGEGSGSGGGASSNSHSNGTTPLISC
FtNAC25	FtPinG0005248000.01.T01	CDS	ATGGCTGGACCATCATGGTTGGTTGACAAGAGTAGGTTTGCTTCAAAAATCAGATGTGCATCAGGCACTTCAGATCCTGAAAATACGAACTGGACAAGCAATCCGTCTAGAGCTTGCCCGAATTGCCAGCATATCATCAGCAATGATGAAATAACTCAAGAATGGCCTGGATTGCCCCGAGGTGTCAAATTTGACCCATCTGATCAGGAGATAATCTGGCATTTACTTGCGAAAGTTGGTCATGCCAATATGCAACCACATCCCTTTATTGATGAATTTATTCCAACGGTCAACCAAGAGGATGGAATATGCTATACACACCCCCAGAACCTACCAGGTGTCAGGCAAGATGGGGTTGCGTCTCATTTCTTTCACAGAGCAATCAAGGCATACAGTACT…
		Protein	MAGPSWLVDKSRFASKIRCASGTSDPENTNWTSNPSRACPNCQHIISNDEITQEWPGLPRGVKFDPSDQEIIWHLLAKVGHANMQPHPFIDEFIPTVNQEDGICYTHPQNLPGVRQDGVASHFFHRAIKAYSTGTRKRRKINGDDLGDVRWHKTGRTKPVIIEGGQRGCKKIMVLYVNPTKGGKAEKTNWVMHQYHLGTEEDEKDGQYVISKVFYQQQQVKQSDKTVGDVSELIDDVVAKLDPVTPKSITPDPPRSEMRPSFVPGEQSALSSMEYVADEYHNTGLAVSMEQTEQKDEVEAETELGEAEEYHGNAEAGEAYAYDSQYVVDSQQLIENLTLFCNSQNLLDSQQLVENISLIDEFDEDNAGKEAKAGLSSAYAQLGPEDLKKDLEYCQNPAL…
FtNAC66	FtPinG0005692100.01.T01	CDS	ATGGGAAGAAACGGTGGTCGTTCGTCTAGTTCGCTTGCTCCGGGGTTCCGATTCCACCCCACTGATGAAGAGTTAGTGGCTTACTATCTCAGGAGGAAAGTTTCTGGAAAGCCCTTTCGTGTCGATGCAATATCCGAGATCGAAGTTTACAAAGCCGAGCCTTGGGATCTACCTGGTTTCTCAAAGCTGAAGACTCGTGATCTTGAGTGGTACTTCTTCAGTAGTCTGGACAGGAAGTATAGCAATGGGTCAAAGACTAATCGTGCTACTTCAGAAGGCTACTGGAAAACAACTGGGAAAGACAGGCCTGTATGTCACAGATCTAAGGTTGTTGGAATGAAGAAAACTTTGGTGTTTCACCGTGGACGAGCACCACGTGGTGAGAGGACTAATTGGGTG…
		Protein	MGRNGGRSSSSLAPGFRFHPTDEELVAYYLRRKVSGKPFRVDAISEIEVYKAEPWDLPGFSKLKTRDLEWYFFSSLDRKYSNGSKTNRATSEGYWKTTGKDRPVCHRSKVVGMKKTLVFHRGRAPRGERTNWVMHEYRLANEQPENAGVLQESFVLCRIFQKSGSGPKNGERYGAPLVEEEWEQEEIEGATLPGEPVADDEVFITDDLFTDANDLDQNFTVELPFEDLNPPLNFYQGDDSGFVEDLPKNELDSLPLMIDDEIGLELNDDQKFFNLPVQHELEAVKNEYAAPTNVMCDIEANNLPGEQCLDNVNIAPSNEGFYLEANDLSEPVEAKSSDFRLIDDYLAYFDAENDVTQYLSFDSPDSLDANGNVSDQTLIPDQNLVQADQHASTSNQQLP…
FtNAC40	FtPinG0004508400.01.T01	CDS	ATGGATCTTCCATCTGGGTTCAGGTTTTCACCCACAGATCATGAATCACTCTCTTATTTCTTGTCCAACAGGTTGTCTGGTCAACAACTCGCTCGAAATTCGATAATCGAAACGGATCAAATAATGTTTTATTCGAAACATCCTAAAGATCTTGGGCCTAGTTTGGAGGAGAGAAGAACATATTTCTTCATCTCAGAAGACTGGAGCTTTCAAAACCAGACGACTCGAGAAGCTGGAGATATTGGGATATGGCAAATAAGTGTACCCAAAACGCAGATCTTCGACACAACGGATCATCATTCGGTTATTGGATCAAAAATAGGGTTTACTTTCTTCAACAAACGAGGAGGGAGAATGAAGAAGACATACTGGAGAATGACCGAGTATCAGCTGCCTGTA…
		Protein	MDLPSGFRFSPTDHESLSYFLSNRLSGQQLARNSIIETDQIMFYSKHPKDLGPSLEERRTYFFISEDWSFQNQTTREAGDIGIWQISVPKTQIFDTTDHHSVIGSKIGFTFFNKRGGRMKKTYWRMTEYQLPVEKYIHHVNIFSYLNIIFISIYDIFAKKIVISIAE
FtNAC9	FtPinG0005759000.01.T01	CDS	ATGGAGGATGAATCGATGATGCCAGCTGGGTTTCGATTCTACCCGACAGAGGAAGAGCTAGTCGGATTCTATCTGCGTGAGCAGCTTCAAGGGAAGAGGAAAAACCAGCTTCAATACGTCATCCCAGTTGTTGATATCTATAATTACAACCCATGGGATCTTCCTCAGCTATCGGGAGCTCAATGTCGGCAAGATCCTCAGCTACAGGAATGGTTTTTCTTCATACCGAGACAGGAGAAGGAAGCGCGAGGAGGGAGACCCAACCGGCTGACGGAAACTGGCTACTGGAAAGCCACCGGATCACCCGGCTATGTTTACTCATCGGATAGTCGGATCATAGGAGAAAAGAGAACCATGGTGTTCTATAAAGGCCGAGCCCCAGGATCCAAAACTGATTGG…
		Protein	MEDESMMPAGFRFYPTEEELVGFYLREQLQGKRKNQLQYVIPVVDIYNYNPWDLPQLSGAQCRQDPQLQEWFFFIPRQEKEARGGRPNRLTETGYWKATGSPGYVYSSDSRIIGEKRTMVFYKGRAPGSKTDWKMNEYRAIDHGDANPVMRLDFSLCRVYIRSKCIRSYDRRPSSSAAGSVRRNPPIKSSSPMYHQQNLNLPLSAMNGNRSGSSRENSSSSDDRNAYNNDVHHQLDERTRQRALLDDNNNLGIFNIDDDEPLWKWEPYLNSDEWTLI
FtNAC43	FtPinG0005108300.01.T01	CDS	ATGGATGAGAAACATGAAGCCGATAAGATTGATGATGTTATGTTACCGGGTTTTCGATTTCATCCAACGGATGAAGAACTCGTCGGGTTTTATCTCAAGAGGAAGATCTTGCAACAATCTCTTCCTATTGAGCTCATCAAGCAAGTTGATATTTATAAGTATGATCCGTGGGATCTTCCAAAGCTAGCTTCAACTGGGGAGAAAGAATGGTACTTCTATTGTCCGAGGGACCGGAAGTATAGGAATAGCGCGAGACCTAATCGCGTTACATGTGCGGGGTTTTGGAAGGCGACGGGAACGGATAGACCAATCTACTCTTCGGATGGAAGTAAGTGTGTTGGATTGAAGAAGTCTCTTGTTTTCTATAGAGGAAGGGCCGCGAAAGGGATGAAAACGGAT…
		Protein	MDEKHEADKIDDVMLPGFRFHPTDEELVGFYLKRKILQQSLPIELIKQVDIYKYDPWDLPKLASTGEKEWYFYCPRDRKYRNSARPNRVTCAGFWKATGTDRPIYSSDGSKCVGLKKSLVFYRGRAAKGMKTDWMMHEFRLPSVSDSIPSKKLLDKGIPANDSWVICRIFKKTSSMAQRALSYPWITQVQEPLVSPNEPFSQDNISCTTTEVGSVRFTSLDNPIYKFTNQISSTTNPMFPALDMSSSVPKTTIDSSYSSLLLNLSPSFPTNVVKASENIDFGGSSQEISGYPINSLLDLQGNMGSTSAATNPGDASTRSSSIGFPFMFPTLSWESPSCPSEMSTGYSSNKGYS
FtNAC48	FtPinG0003134600.01.T01	CDS	ATGAGCAGCTTAAGCATGGTGGAAGCTAAGCTACCACCAGGTTTCAGATTCCATCCACGAGACGATGAACTCATTTGTGATTATCTTATCAAGAGATTCACTTCCAACGATTCCTCTCTTATGATCGAAGTAGACCTCAACAAGTCTGAGCCTTGGGAAATTCCTGAGGTAGCTTGCATTGGGGGCAAGGAATGGTACTTCTACAGCCAAAGGGACCGGAAATATGCAACGGGGCTAAGAACTAACCGAGCGACTAACTCAGGGTATTGGAAAGCAACCGGAAAAGACAGGCCGATTGTTCGAAATGGAAGCTTGGTGGGCATGAGGAAGACACTGGTGTTTTATCAAGGGAGAGCCCCAAAGGGTAAGAAGTCTGAATGGGTCATGCATGAGTTCAGA…
		Protein	MSSLSMVEAKLPPGFRFHPRDDELICDYLIKRFTSNDSSLMIEVDLNKSEPWEIPEVACIGGKEWYFYSQRDRKYATGLRTNRATNSGYWKATGKDRPIVRNGSLVGMRKTLVFYQGRAPKGKKSEWVMHEFRLEGPFGPPKLPPSKEDWVLCRVFHKSTEISEKPTMNQTTSNSSYEMEPSSSSLPALMDSYITFDQTTNIAIPTRDDEEDDHNNIGNDEYEQVPCFSIFNPNQTNPTNLSQLFNMEQNIIATTRNINNPMASYQTTQFATANSATMPTFDHNDNGVNSLTTNDKQVIKAVLSHLTKIEGSPGSNMKGSSPISLGEAASSESYLSDVGLPTMWSNHY
FtNAC76	FtPinG0005201600.01.T01	CDS	ATGTCGCCAGTGGGATTGCCTCCAGGCTTCAGGTTCCACCCCACTGACGAAGAGCTCGTCAACTACTATCTCCGGCGGAAAATCACAGGCATGGAAATCGAGCTCGACATCATTCCCGAAATCGATCTCTACAAATGCGAACCATGGGAGTTAGCAGAGAAGTCGTTTCTTCCTAGTAGGGATCCAGAATGGTACTTTTTTGGCCCGAGAGACCGGAAATATCCGAACGGGTTCAGGACGAACCGGGCGACTCGAGCCGGGTATTGGAAGTCGACCGGAAAAGATCGTAGAGTTACAAGCTTGAACCGGGCGATTGGGATGAAGAAGACACTTGTTTATTACAGAGGTAGAGCTCCGCAGGGAATTCGTACTGATTGGGTTATGCATGAGTATCGTCTT…
		Protein	MSPVGLPPGFRFHPTDEELVNYYLRRKITGMEIELDIIPEIDLYKCEPWELAEKSFLPSRDPEWYFFGPRDRKYPNGFRTNRATRAGYWKSTGKDRRVTSLNRAIGMKKTLVYYRGRAPQGIRTDWVMHEYRLDDKDCDQYTSGIQDSYALCRVFKKNGICNDVELEQQGQCSSSLPCIESPQSQPNNSYYETTSPNIPISSPSCIEEDKDESWMQFITDGDDPWCSSAPSMYEDDLQASHSVFID
FtNAC26	FtPinG0000059500.01.T01	CDS	ATGGGTTTTGAGTCACCGTCCTTGGCTTTGCAGTCGGCGGTGATACCGCTTACTCCGGCGCCGGAAAGCGCCGCAACATCTTTGGCTCCTGGGTTTAGATTCCACCCAACTGATCAAGAGCTTGTGAGTTACTATCTCAAGAGAAAGATTTGTGGCAAGCCCATTCGCTTTGATGCCATTTCCGAGACTGATATCTACAAGTCTGAGCCTTGGGATCTTCCAGATTTGTCAAGGCTGAAGAGCAGGGACAATGAATGGTACTTCTTTGGTGTGCAAGATAAGAAGTATGTGAATGGTTCAAGGGTGAATCGTGCAACTGGGAAAGGATATTGGAAAGCAACGGGTAATGATCGTCCAATAATACATAGTACTAGGACAGTTGGTATGAAGAAAACACTT…
		Protein	MGFESPSLALQSAVIPLTPAPESAATSLAPGFRFHPTDQELVSYYLKRKICGKPIRFDAISETDIYKSEPWDLPDLSRLKSRDNEWYFFGVQDKKYVNGSRVNRATGKGYWKATGNDRPIIHSTRTVGMKKTLVFYSGRAPCGKRTNWVMHEYRLTDEEVVKDGISLDSYLLCKILKKSGPGFKPGEQYGPFVEEEWEWDKQDSVLVPGEETEDDTVGNIDSRVEDSVHSMNTSQGAPAPPSETARDMLSSLSCKIEKVSYDYSCSPHNESGPEPFPLAPNKRLRYEPNPSRSNASDISTMRTNGGCSSSNGLSSALLELPLIETVERKEGSSPPTAAPPTPSINIIDMNVPPSYVKLFEELRNEIYKISIEKESLKIEVMSARTMINILQSKVDHLTN…
FtNAC37	FtPinG0005564800.01.T01	CDS	ATGAGGAAGACACTTGTCTTTTACAAAGGAAGAGCTCCTCATGGGGAGAAATCGGATTGGATCATGCATGAGTATCGGCTTGATGATAACACACTTGATTATAATGGATCTAATCTCAATGGAGATCAATCAGCATCAACAGAAGAAGGCTGGGTAGTATGTCGAGTTTTCCGAAAGAAAGAACTATGTGAAAGCACTCGACAGTCCAACGAATCGAGACTCATCAAGCTCCATAGATCTAAAGACCAACATACTCAGCTCAACAACTCATGA
		Protein	MRKTLVFYKGRAPHGEKSDWIMHEYRLDDNTLDYNGSNLNGDQSASTEEGWVVCRVFRKKELCESTRQSNESRLIKLHRSKDQHTQLNNS
FtNAC15	FtPinG0009375400.01.T01	CDS	ATGGGTTTGAAGGACATAGGACAAACACTTCCACCCGGGTTCAGGTTCTACCCGAGCGACGAGGAATTGGTGTGTCATTATCTCCGCAAAAAGATCGCGAATGAAGAAGCCTCCAAGGGCACTTTGGTTGAAATCGACTTGCATACTTGTGAGCCTTGGCAGCTTCCCGAAGTGGCAAAGCTAAACGGAAGCGAATGGTACTTCTTTAGTTTTAGGGATCGTAAGTACGCAACCGGGTTTAGGACGAATAGAGCAACTGCAAGCGGATATTGGAAGGCAACGGGTAAGGATCGGATCATACTTGACCCGAATGCCCAACAAGTTATGGGCATGAGAAAGACTTTAGTCTTCTACAAGAATCGAGCCCCCAACGGCTTGAAGACCGGCTGGATTATGCAC…
		Protein	MGLKDIGQTLPPGFRFYPSDEELVCHYLRKKIANEEASKGTLVEIDLHTCEPWQLPEVAKLNGSEWYFFSFRDRKYATGFRTNRATASGYWKATGKDRIILDPNAQQVMGMRKTLVFYKNRAPNGLKTGWIMHEFRLEAPHTIPKEDWVLCRVFNKSKGESHGHHNPHLLDTPSTITATSPPLTSPPATDTQGNSMTYDYQGSESFFNPNPQTHVLTNRTHDLNPMYNSTFLNPNHLMQLLKEGTEPYNNFSFNDVIMMDDHHDHDGDDQIGIFWDTSFQDINNLGQGETGLN
FtNAC7	FtPinG0005406300.01.T01	CDS	ATGGATAATCCCCATCCCAATATCATCCCAGATCTTCATCTCTCTGCTACTGATCCCTGGGATCTTAGGGGCAACGCATTCTGTGGATCCAACATATGGTATTTCTACAGCAAGTTGAAGAACGAAGGTGAAGAACGTGAGACGAAGAGTGGATACTGGAATCTTGAGGACGTAGAGGATGAACCAATATACTCATCTGTTGGCAACAAGATTGGGTTCAAGAGGTTTTATGTGTTCTACATAGGAGAACATCCTTTGGGGATTCAAACTAGCTGGATCATGGAAGAGTATCATCTTTGTCCTAGGAAATCATCAGAGAACGAGAGATGGGTTCTGTGCCGAGTGCTCGAAAACGATGATAGAAGCGGCGGTCAAGAGATGGACGAGAACAGTGAAGTT…
		Protein	MDNPHPNIIPDLHLSATDPWDLRGNAFCGSNIWYFYSKLKNEGEERETKSGYWNLEDVEDEPIYSSVGNKIGFKRFYVFYIGEHPLGIQTSWIMEEYHLCPRKSSENERWVLCRVLENDDRSGGQEMDENSEVELSSLDEVFLSLEEDDAQV
FtNAC24	FtPinG0008361200.01.T01	CDS	ATGGAGAGGAACGGTGGTGGTTCGTCAACGTCACTGGCTCCGGGGTTTCGTTTTCACCCCACGGATGAAGAGCTGGTGTTTTACTATCTCAGGCGTAAGGTATCCGGAAAACCCTTTCGTTTCGATGCCATCTCCGACATCGATGTCTACAAATGCGAACCCTGGGATCTTCCTGGGCTTTCCAAGCTGAAGAGTCGTGATCTGGAGTGGTACTTTTTCAGTAATCTGGATAAAAAGTATGGAAATGGGTCAAGGACTAATCGGGCCACTATAGAAGGCTACTGGAAGACAACTGGAAAGGACAGGTCTGTCCAACACAGGTCTCGGGTTGTTGGCATGAAAAAAACTTTGGTGTATCACCGTGGACGAGCTCCTCGTGGTGAGAGGAGTAATTGGGTG…
		Protein	MERNGGGSSTSLAPGFRFHPTDEELVFYYLRRKVSGKPFRFDAISDIDVYKCEPWDLPGLSKLKSRDLEWYFFSNLDKKYGNGSRTNRATIEGYWKTTGKDRSVQHRSRVVGMKKTLVYHRGRAPRGERSNWVMHEYKLVDDELENNNVPQESFVLCRIFHKSGSGPKNGEKYGAPFVEEEWEEDDLEVAVQPASDDSVTNGSVTEGNCLNQEHAMEYPMKYPTPLLTYYERDGSNVSETLAENELNSSTMVNEEQIGLVTNDDQKSSPLPVQLEEAFNNDYVAQPTNITNQAPINYLPVEQCFDNVNSASLDEVLFLEADDLLQPMEENSADFQLLDEYLQYFDADNDIEQCVEIDPSDMLDVDNILYDQSFLPDQNGGQSNMQPFKSYQQLPEPCSI…
FtNAC2	FtPinG0001415000.01.T01	CDS	ATGACTTGGTGTAACGATAGCAGCAACGTTAACGACAAAATTGATGAATGCAATTCCTTGAGGAATTGCCCTTCTTGTGGACATCAAATCAGTGTTCAAGAACAGGGAAGAAGGATAAATGAGCTGCCGGGATTACCAGCGGGAGTAAGGTTTGATCCGACGGATCAAGAAATTCTGTTGCATTTGGAAGGGAAAGTGAAGCCGGAATCTCGTCACAGGCTTCATCCTCTCATTGATGAATTCATCTACACTCTTGAAGGTGAAAATGGGATCTGTTATACTCATCCTGAAAAATTACCAGGCGTAAACCAAGACGGACAAGTAAGACATTTCTTCCACCGACCATCAAAAGCCTACACAACCGGGACCCGAAAGCGTCGCAAAGTCCACACAGACGAC…
		Protein	MTWCNDSSNVNDKIDECNSLRNCPSCGHQISVQEQGRRINELPGLPAGVRFDPTDQEILLHLEGKVKPESRHRLHPLIDEFIYTLEGENGICYTHPEKLPGVNQDGQVRHFFHRPSKAYTTGTRKRRKVHTDDDGSETRWHKTGKTRPVISSGKIKGYKKILVLYTNYGKQKKPEKTNWVMHQYHLGLDEEEKEGELVVSKVFYQTQPRQCSGGTTPAGGPIISLKLKGSTGGTSQFHHHKQNDVVPYTSSIISFEQRSTNSTGRPSPSSTAIFPFCCP
FtNAC73	FtPinG0002173200.01.T01	CDS	ATGAGTGTACCAAACAGAGATCTGATTGGGCAATTGAACTTGCCGCCGGGCTTTCGATTTTTTCCGACTGATGAAGAGCTGATTGTTCAGTATCTCTGCCGGAAGGTAGCCGGTCATGAATTCTCTCTTCGGATCATCGGCGATGTTGATCTTTACAAATTTGACCCGTGGGTATTACCCGGCAAAGCTGTGTTCGGAGAGAAAGAGTGGTATTTCTTTAGCCCGAGAGACCGGAAGTACCCAAACGGGTCAAGACCCAACAGAGTAGCTGGGTGCGGGTACTGGAAGGCTACCGGTACGGACAAGGTGATAATGAGCAAGGGGAGGAATGTTGGGGTGAAGAAGGCTTTGGTGTTTTACATGGGGAAAGCTCCTCAAGGTACTAAGACGAACTGGATC…
		Protein	MSVPNRDLIGQLNLPPGFRFFPTDEELIVQYLCRKVAGHEFSLRIIGDVDLYKFDPWVLPGKAVFGEKEWYFFSPRDRKYPNGSRPNRVAGCGYWKATGTDKVIMSKGRNVGVKKALVFYMGKAPQGTKTNWIMHEFRLFDSPRSSCTSKLDDWVLCRIYKKNSGGAAKSAAMESSNEYSVDGSSTSSETSHVIEDQETSLPDDDQKLVLENYGSVSLDWSVLAGLTAGPEFGANGPSQAHGEQQSGHVINDGSATCVPSLSHIDGLAGGFANQRPNTNNMMWAQNYLNSVDPFVGTYMATNPVAAFGFRE
FtNAC32	FtPinG0006087500.01.T01	CDS	ATGGAATACAAATGCAAAAGAAGCATTAATCTTCCTCCTGGTTTTAGGTTTCATCCTACAGATGAAGAGCTCATCGTTTACTACCTTAAAAACCAGGCCATGTCCAAACCTTGTCCCGTCGAAATCATACCAGAAATAGATATTTACAAGTTTGATCCTTGGCAACTTCCTGAGAAAATGGAGTTTGGGGAGAATGAATGGTATTTCTTCACACCAAGAGAAAGGAAGTATCCTAATGGAGTTCGACCCAATAGAGCAACTCTTTGTGGTTATTGGAAGGCGACAGGAAGCGACAAACCGATTTACAGTAAGAAAAGTTATGTTGGTGTGAAGAAGGCTCTTGTGTTCTACAAGGGAAGACCACCAAAGGGTACCAAGACTGATTGGATCATGCATGAA…
		Protein	MEYKCKRSINLPPGFRFHPTDEELIVYYLKNQAMSKPCPVEIIPEIDIYKFDPWQLPEKMEFGENEWYFFTPRERKYPNGVRPNRATLCGYWKATGSDKPIYSKKSYVGVKKALVFYKGRPPKGTKTDWIMHEYRLNDSSKNRPLGSMRLDDWVLCRIYKKRNANVNVNADMEVVSSSNNVSMTKNEVELKFPKTFSLSQLAELDYTTDQNSISSFDYQFNTTGFDPNAIGFNQQLNMYKFSSLQNSTF
FtNAC54	FtPinG0007532400.01.T01	CDS	ATGGTATTTTTTCAGCTTACGGGATCGGAAGTACCCAACGGGGCTGCGGACAAACGGGCAACGGAAGCGGGTTACTGGAAAACGACAGGGAAAGATAAGGAGATATTCCGGGGAGGAGTGATGGTGGGAATGAAGAAGACCCTCGTTTTCTACAGAGGTAGAGCTCCTAAAGGTGAAAAGACCAATTGGGTTATGCATGAGTATAGGCTCGAGACCAAGCACTCCTTCAGGCCTGCTAAGGAGGAATGGGTGGTATGTCGGGTATTCCAGAAGACAGCGACGATGAAAAAACCGCAACAAACATCATCGCCTCCGGAGTCTCCAGACGACAACAACGCCAACACAAGCGAGTTCGGAGACATCAACTCGAACCCTCAATCATCGACATCTTTCTTAGAC…
		Protein	MVFFQLTGSEVPNGAADKRATEAGYWKTTGKDKEIFRGGVMVGMKKTLVFYRGRAPKGEKTNWVMHEYRLETKHSFRPAKEEWVVCRVFQKTATMKKPQQTSSPPESPDDNNANTSEFGDINSNPQSSTSFLDLQGHSDHNANINTIFNPNMSWLGGVATNLPSLPSSLLTPTLNTTVNSLLLKALQIREVDIYSLLPPPFPTTTDLTNTTNHNNTNLISNVVSMSSQQQQHQHQQQHQHMQSQEQPFNMDSLW
FtNAC42	FtPinG0005506000.01.T01	CDS	ATGGGTTTGAAGGACATCGGAGAAACACTTCCACCAGGGTTTAGGTTCAATCCAAGTGACGACGAATTGGTAGGCCATTATCTCTACAACAAGATCTCAAATGAAGAGCTTTTCAAGGGCTCTTTGGTTGATATTGACTTGCACGTCTGTGAGCCATGGCAACTCCCTGAGGTGGCAAAGTTGAACGCCAACGAATGGTACTTCTTCAGCTTTAGGGAGCGCAAGTATGCGACAGGGTTTCGAGCCAATAGGGCAACGACAAGTGGATACTGGAAGGCCACGGGTAAGGATCGGGTGATAGTTAACCCGAAAAGCCAAGAGATAGTCGGGATGAGGAAGACTTTGGTGTTCTACCAAAATCGGGCGCCCAATGGAGTCAAGACTCCCTGGATCATGCAT…
		Protein	MGLKDIGETLPPGFRFNPSDDELVGHYLYNKISNEELFKGSLVDIDLHVCEPWQLPEVAKLNANEWYFFSFRERKYATGFRANRATTSGYWKATGKDRVIVNPKSQEIVGMRKTLVFYQNRAPNGVKTPWIMHEFRMETPHMLPKEDWVLCRVFHKSKGETNSQHNLDTLNTMNTYERSDQLSSNLSSETRQNPNALDPTLLQLKQSSTTTYTINNGHDQYEFLWEMSMVDNEFHDMGFGGTM
FtNAC44	FtPinG0008090600.01.T01	CDS	ATGATGAGCTCCTGCCAAGATGATTACAAAGAAGTAGTCGTAGACGGAGATGGGGATGAAGATGAAGAAACTCGACTTCCCGGGTTTCGGTTTCACCCGACTGATGAAGAGCTGGTTACGTTTTATCTGAAGAGGAAGGTTCAGAAGAAACCCATTAGCGTTGAGATTATAAAGCAGATTGATATCTACAAGCACGATCCTTGGGAACTTGCAAAAGCAAGTAGCGTAGGAGACAAAGAGTGGTATTTCTATTGCAAAAGAGAGAGGAAATACAGGAACAGTGTAAGGCCAAACAGGGTCACTACCTCCGGGTTCTGGAAGGCAACCGGAATCGACAAACCAATCTACTCTAATGGAGGAGAAGGTCATCAATGTGTCGGCCTTAAGAAGTCGTTGGTT…
		Protein	MMSSCQDDYKEVVVDGDGDEDEETRLPGFRFHPTDEELVTFYLKRKVQKKPISVEIIKQIDIYKHDPWELAKASSVGDKEWYFYCKRERKYRNSVRPNRVTTSGFWKATGIDKPIYSNGGEGHQCVGLKKSLVYYRGSAGKGTKTEWMMHEFRLPSEQQHSTEANPRDTLQEAEVWTLCRIFKRNQKYASDWRELSSKRSSMITNTTIKSSKTCSSESTNERECYINFGNMKTHQEHQPESYNIADCRNSDFARQNCKKQPDTKNMICLTSNIAGPSMAHMSASDASIFTSPLKPSSSVDDQAGQFISAYEGNWDDLSSVVEFATRAPLL
FtNAC34	FtPinG0004860200.01.T01	CDS	ATGGGGTTGAAGGACATTGGAGATAGCCTTCCACCAGGGTTTAGGTTTTACCCTAATGATGAGGAATTGGTTTGTCATTATCTCTACAAGAAGATTGCTAATGAAGAGGTTTTGAAGGGCACTTTGGTTGAGATTGACCTGCACACTATTGAACCATGGCAACTTCCAGATGTGGCGAAGCTGAATGCGAGCGAGTGGTACTTCTTCAGCTTCAGGGACCGGAAGTACGCAACAGGGTTTAGAGCCAATAGGGCGACGACTTGTGGATACTGGAAGGCAACGGGTAAGGATCGGGTTATACTTGACCCGAAGACCCGACAAATCGTTGGAATGAGGAAAACGTTGGTCTTCTACAGAAATCGCGCGCCTAACGGAATCAAAACTGCTTGGATCATGCAT…
		Protein	MGLKDIGDSLPPGFRFYPNDEELVCHYLYKKIANEEVLKGTLVEIDLHTIEPWQLPDVAKLNASEWYFFSFRDRKYATGFRANRATTCGYWKATGKDRVILDPKTRQIVGMRKTLVFYRNRAPNGIKTAWIMHEFRIETPHTPPKEDWVLCRVFNKSKEESHTHHDLHILETNITSPPPLTVEGNTIVDCGTQKPDSLIGSNPSTQIQTQNDPNSINPGNLLQLLKEGNPNNFSINDLLMDSSEHDDHHDEYGFMWDMDLDDHAHHPHHHNAFGDMGLIEDDTGIVLL
FtNAC12	FtPinG0002560000.01.T01	CDS	ATGGAGGGTACGTCCACCTTCACCGGAGGGCCGAATCTTCCGCCGGGCTTCCGATTTCATCCGACGGATGAAGAGTTGGTGGTTCACTACCTTAAAAAGAAAGCTCAATCTGATCCTCTCCCTGTTTCGATCATCGCAGATATCGATCTCTATAAGTTCGATCCTTGGGAGCTTCCAGCTAAGGCAACGTTTGGGGAGCAAGAGTGGTACTTCTTCAGTCCGAGGGATCGGAAGTATCCGAACGGTGCAAGGCCAAACAGGGCGGCGACATCCGGTTACTGGAAGGCGACGGGTACGGACAAGCCGGTGCTGACGTCAGGTGGGACCCAGAAGGTTGGGGTGAAGAAGGCGCTGGTGTTCTACGGTGGCAAGCCTCCTAAGGGAGTTAAAACCAACTGG…
		Protein	MEGTSTFTGGPNLPPGFRFHPTDEELVVHYLKKKAQSDPLPVSIIADIDLYKFDPWELPAKATFGEQEWYFFSPRDRKYPNGARPNRAATSGYWKATGTDKPVLTSGGTQKVGVKKALVFYGGKPPKGVKTNWIMHEYRLTGNKPRGYDPRQNNRGSLRLDDWVLCRIYKKNEKRTVDGNHEREDEELDVGRHVGRSSVAASTYAIPSGSQMMMDSRHHDAHNLFDKMPEPVNVDKSSHVSDMCIPPLKQTVLMPSLMFSDRANSMGGLLHELQPVQMPQGESNPFQIAGLNWYS
FtNAC60	FtPinG0002731100.01.T01	CDS	ATGGAGAGCGCCGACTCTTCGACGTCCGGAGGCGGAGGACCGCAGCTTCCGCCGGGGTTCCGTTTTCACCCGACGGACGAGGAGCTCGTCGTTCATTACCTAAAGAAGAAGATTCAGTCTGCTTCCCTTCCTGTCGCCATCATTGCTGAAGTCGATCTTTACAAATTTGATCCATGGGAGCTACCAGCTAAGGCGGTTTTTGGGGAGCAGGAATGGTACTTCTTCAGTCCAAGGGATCGCAAGTATCCTAACGGAGCAAGACCAAACAGGGCGGCAACGTCAGGCTACTGGAAGGCTACGGGAACTGACAAGCCGGTGGTGACGTCAGGAGGGATCCAGAAGGTCGGGGTAAAGAAGGCGCTGGTGTTTTACCGTGGGAAGCCTCCTAGAGGCGTCAAA…
		Protein	MESADSSTSGGGGPQLPPGFRFHPTDEELVVHYLKKKIQSASLPVAIIAEVDLYKFDPWELPAKAVFGEQEWYFFSPRDRKYPNGARPNRAATSGYWKATGTDKPVVTSGGIQKVGVKKALVFYRGKPPRGVKTNWIMHEYRLADNKPNNKPPGYDPANKRGSLRLDDWVLCRIYKKNSLRAVDHEREDPIDDVMHMASIGLRPHHHHHLVRSNYDSPPSLMMEAQQHEHNLFDGMLTSTNQATACALSLPSMSALPLKRPSLYWSEEDQTTTSSKRTVISSDHDHQSVGRTNSVTTTADHGNSSASMAGLLNQMQQPAGSGQSTQSMLGPLGEGVYRQSPYQLSGLNWYS
FtNAC6	FtPinG0005624400.01.T01	CDS	ATGGCCACCGCCGATTTAAATCTCCCGCCGGGATTCAGATTCCACCCTACCGACGACGAGCTCGTCACTCACTATCTCTGCCGGAAATGCGCTTCCCAGCCCATCGCCGTCCCAATCATTACCGAGATCGATCTCTACAAATACGATCCCTGGAACCTCCCTGATTTGGCGAGGTACGGGGAGAAGGAATGGTACTTCTTCTCACCACGAGACAGGAAGTACCCGAACGGGTCAAGACCTAACCGGGCAGCCGGGTCGGGTTACTGGAAGGCAACCGGAGCCGACAAGCCTATAGGGAGACCGAAACCAGTTGCGATTAAAAAGGCGCTTGTTTTCTACGCGGGAAAGGCACCTAAAGGAGAGAAGAGCAACTGGATTATGCACGAGTATCGCTTGGCC…
		Protein	MATADLNLPPGFRFHPTDDELVTHYLCRKCASQPIAVPIITEIDLYKYDPWNLPDLARYGEKEWYFFSPRDRKYPNGSRPNRAAGSGYWKATGADKPIGRPKPVAIKKALVFYAGKAPKGEKSNWIMHEYRLADVDRSARKKGNGLRLDDWVLCRIYNKKGIIEKLPPPSAALKMYYNNPPMSSEEVEKKPNIFGGAPPPLPPQKVSHTTTFNDYLQFEASDSIPRLHTDSSCSEHVVSPCEREVQSEPKWRELENSLDYEFNYMDATMNNTFTMGNELSPLQDMFMFTQKPF
FtNAC16	FtPinG0000381200.01.T01	CDS	ATGAATCTCTCAGTCAATGGCCAATCTCAAGTCCCTCCAGGCTTCAGATTTCATCCTACTGAAGAAGAGCTTCTTCACTACTACTTAAAGAAGAAAGTCGCTAATCAAAAGATCGATCTCGACGTCATCCAAGACATTGATCTCAACAAGCTTGAACCTTGGGACATTCAAGAGAAATGCAAGATAGGGTCAACCCCGCAAAATGACTGGTATTTCTTCAGTCACAAAGACAAGAAATACCCGACTGGGACGAGAACAAACCGCGCAACTACAGCCGGATTCTGGAAGGCTACCGGGCGTGATAAGGCCATATGTGGAAGCTCGAGGCGGATTGGCATGAGGAAAACTCTTGTCTTCTACAAAGGAAGAGCTCCTCATGGCGAGAAATCAGATTGGATC…
		Protein	MNLSVNGQSQVPPGFRFHPTEEELLHYYLKKKVANQKIDLDVIQDIDLNKLEPWDIQEKCKIGSTPQNDWYFFSHKDKKYPTGTRTNRATTAGFWKATGRDKAICGSSRRIGMRKTLVFYKGRAPHGEKSDWIMHEYRLDDNIHELNVSNLSGDRDLGGDEGWVVCRVFRKKNYVKALHNPTNNRNSTHMMIRSKKHELDQDGFMHLPQLDSPSTNGVHEPIQQMNQDGSDSMFNYEDDHNQEAPNSTVNWVELDRLVAYQLNGQASEASESTTNHLSCFNNHHLNHDSDITPFCLIPAGDYDRSNNNDRTTTATATTFQDLLRSQSSRVFDNDSIDDHFWSFTKQSSSPSSLDPISHFSV
FtNAC57	FtPinG0009449100.01.T01	CDS	ATGTTGAACTCATTGATCACTACCTTCGTCTTAAGATCAATGGAAACGAGAAGGATGTTAGTGTTATTCGAGAAGTTGATGTCTGCAAGGTCGAACCTTGGGATTTGCCAGATTTATCGATCATACAGACAGCTGATCGAGAGTGGTTTTTCTTTCTGTCCACGTGACCGGAAGTATCCAAATGGACAGAGGTCGAATCGCGCAACGGGAAAAGGCTACTGGAAAGCTACTGGGAAAGACAGGAGAATCGTGTCAAGGACAATGGGATTGATTGGGATGAAAAAGACTCTTGTTTTCTACATGGGCCGTGCTCCCAAGGGCAAGAGAACCCATTGGGTCATTCATGAGTATCGTCCACCCTCGAGGAGCTTGATGGCACTCACCCCGGCCAGGGGGCTT…
		Protein	MLNSLITTFVLRSMETRRMLVLFEKLMSARSNLGICQIYRSYRQLIESGFSFCPRDRKYPNGQRSNRATGKGYWKATGKDRRIVSRTMGLIGMKKTLVFYMGRAPKGKRTHWVIHEYRPPSRSLMALTPARGLLFYVYSRNMTTRNRLMMMKVPTLMKLKQLLVLQQ
FtNAC78	FtPinG0005906600.01.T01	CDS	ATGGATACTAATAAGAGCTATTTAGTATCCATATCCACCACCACTACGAGCGATTTGATCGACGCGAAACTTGAAGAACACCAGCACTGTGAATCAACACATTGCCCTCGTTGTGGCCAAAGGCTGTCCAACCGGGATTGGGTAGGTCTACCGTCTGGTGTAAAATTTGATCCAACGGATCAAGAATTGATGGAACATCTTGAAGCAAAAGGAGGAGGAAGCAATAATAGTAATAAAGCTCATCCTTTGATTGATGAATTCATCCCTACCATTGATGGTGAAGATGGGATTTGCTATACACATCCTGAGAAGCTTCCTGGAGTGACAAGAGATGGGCTAAGCAGGCACTTCTTCCACAGGCCATCAAAGGCATACACAACGGGTACCCGGAAGAGGCGA…
		Protein	MDTNKSYLVSISTTTTSDLIDAKLEEHQHCESTHCPRCGQRLSNRDWVGLPSGVKFDPTDQELMEHLEAKGGGSNNSNKAHPLIDEFIPTIDGEDGICYTHPEKLPGVTRDGLSRHFFHRPSKAYTTGTRKRRKIQNECDLQGGSGETRWHKTGKTRPVMVNGRQKGCKKILVLYTNFGKNRKPEKTNWVMHQYHLGQHEEEKEGELVVSKIFYQTQPRQCSWSEKSTASTSANAVPKEGGAMDATALEIQQHFKGDSIAFVPFSKGFNDLGVEVSGTACIPSMLSMSAATCDIMPHQQEQQPNHQQMSTMAFHISRPTNPISQIMAPPQLHHASIILDDHASFHLPTTNQTDDFHLQQQETQHHKIRGRSTSGLEEIIMGYTSSSSTDLKEESSIPTP…
FtNAC30	FtPinG0000882200.01.T01	CDS	ATGATGCATGGAGGAAATGGACAACTTTCAGTTCCACCAGGTTTTAGGTTTCATCCTACGGATGAGGAGCTTCTTTACTACTATCTCAAGAAGAAGGTATCTTATGAAGCCATTGATCTCGATGTCATTCGTGAAGTCGATCTCAACAAACTCGAGCCTTGGGATCTTAGAGAGAAATGCAGAATTGGGACAGGTCCTCAGAATGAGTGGTACTTCTTCAGCCACAAGGACAAGAAGTACCCAACCGGAACTCGAACAAATAGAGCCACACAAGCTGGGTTCTGGAAGGCTACAGGGAGAGACAAACCCATCTTCCTTAGCAATGGCAAGAGGATTGGGATGAGGAAAACCTTAGTCTTCTACACTGGACGAGCGCCTCATGGTCAGAAAACCGATTGG…
		Protein	MMHGGNGQLSVPPGFRFHPTDEELLYYYLKKKVSYEAIDLDVIREVDLNKLEPWDLREKCRIGTGPQNEWYFFSHKDKKYPTGTRTNRATQAGFWKATGRDKPIFLSNGKRIGMRKTLVFYTGRAPHGQKTDWIMHEYRLDDDASELQQEDGWVVCRVFKKKMITRGYQAPDIEEEGQEDYTHQARTSLAHNTLLAKQQLIQQQQQSMYGGYQFDGPLNLPHLSSPDSALPPHVATLPQAATSTFLTPMSLNNIDLECSQNLLRLTTTGPTLSQPVSEHQKFGGDWLFLDKLLTNYQTIDHQNKGNHQHHHQVTPVNVVDINASAHHHQKFPFQYLGCEPGMLKYSK
FtNAC17	FtPinG0002967400.01.T01	CDS	ATGGAATTCTGTGCCTCAAATGGGCGTCTTCAGCCCGGATTCAGGTTCCATCCTACGAATCAGGAGCTTGTTATGTACTATCTCAAGAGGAAGGTGCTGGGGAAGTGTTTGATACCAGAAATTGTTACAGAGGTTGATGTGTACCAGTATCATCCCATGGATTTACGTAATCTGGCATGTTTGAAGAAGGATCTGAACTGGTATTTCTTTTGCCATAGGGGAAATAAGTATCTCTGTGGGAAGAGAAAAAACAGAGCTACTGACTCTGGATTCTGGAAAGCAACTGGGAATGACAGGGTTGTTACGTATGATGACCGAACTGTTGGTATGATCAAAACCTTGGTGTTTCATGAGGGTAAGCCTCCCAAAGGCACAAGAACTGACTGGGTTATGCACGAG…
		Protein	MEFCASNGRLQPGFRFHPTNQELVMYYLKRKVLGKCLIPEIVTEVDVYQYHPMDLRNLACLKKDLNWYFFCHRGNKYLCGKRKNRATDSGFWKATGNDRVVTYDDRTVGMIKTLVFHEGKPPKGTRTDWVMHEYRLEDQQLADKGVSQDSYVLCKIFKKSGWGPKNSEQYGAPFVEEEWNDDDDNDDVINPPPFPVNEYAPSSLGQFYPGTVSVSTMDQVPSPIPNAAANTPSFSEGVIPGYDYVVDHVFSPVSNDNDHSTVPMPNAVGIASTSTCPFANYNDHPTVEAYTPMPNAVDIASTPTVEASTLMPHAVGKASTSTGLLAEEDDDSISRMMDRILVEESRGIFEGLPDLDCNAAWAVESSSSSIWGGIDKSGMFLDDLDLPL
FtNAC50	FtPinG0004997500.01.T01	CDS	ATGGATCCAAACACAGCCCAAACCAACAGTACAAATCTCCCACCTGGCTTCAGATTCCACCCCACAGATGAAGAACTCATAATTCATTACCTCAAGAATCAAGCCATGTCCAAGCCTTGCCCTTCTACTATCATCCCTGAAGTCGATATTTACAAGTTTGACCCTTGGCAGCTTCCTGAAAAGGCGGAATTTGGAGAGAAAGAATGGTACTTTTTCACACCAAGAGAAAGAAAGTACCCAAATGGAGTAAGGCCAAATCGAGCAGCTGTTTCTGGTTATTGGAAAGCCACAGGAACTGATAAATCAATAAAAAGTGGATCAAGATCTGTTGGTATCAAGAAATCTCTTGTCTTCTACATGGGAAGACCACCAAAGGGCACCAAAACTGAATGGATCATG…
		Protein	MDPNTAQTNSTNLPPGFRFHPTDEELIIHYLKNQAMSKPCPSTIIPEVDIYKFDPWQLPEKAEFGEKEWYFFTPRERKYPNGVRPNRAAVSGYWKATGTDKSIKSGSRSVGIKKSLVFYMGRPPKGTKTEWIMHEYRLNQPISMHRPIGSMRLDDWVLCRIYRKRNAAKALNEQKDDVSAIKNEPSVISDGSEDQEQMMKFPRTFSIAHLLDLDYLGPISHLINDPDSDPNRSAHNHNLLGDFSSSLFNQQWEMNSSSAYKFP
FtNAC23	FtPinG0007823100.01.T01	CDS	ATGGCAATCATTCCCTTTGAAAATCTACCGTTGGGGTTCAGATTCAGGCCCACGGATGTGGAACTGATTGATCACTATCTTCGCCTGAAGATCAATGGCAACGAGAAGGATGTTAGTGTCATCAGAGAAGTTGATGTCTGCAAGGTTGAGCCTTGGGATTTGCCAGATTTATCGATCATACAGACAATTGACCAGGAATGGTTTTTCTTCTGCCCACGCGATCGGAAGTACCCTACTGGCCAGCGGTCAAATCGAGCAACGATCAAAGGCTACTGGAAAGCAACTGGGAAAGACAGGAAAATTACGTCGAGGACAATGGGATTAATCGGTATGAAGAAAACACTCGTTTTTTACATGGGCCGTGCTCCCAAGGGCCAAAGGACCCATTGGATTATCCAT…
		Protein	MAIIPFENLPLGFRFRPTDVELIDHYLRLKINGNEKDVSVIREVDVCKVEPWDLPDLSIIQTIDQEWFFFCPRDRKYPTGQRSNRATIKGYWKATGKDRKITSRTMGLIGMKKTLVFYMGRAPKGQRTHWIIHEYRSTLQELDGTQPGQGAFVLCRLFHKEEDRKQDDDGSNCDEVETVGSLPVTDSTFPAAPLQPSPLSSGLIVQHPVNTDDKVGEFLVSEPLGPAQSHNNRFNVCDGANSNTLDTHETDSEFDDAVKYFYVPDGSFSPLHQILEGPERYTIGQNDGFCSPSHGIQYGDNDNSISEFLNSVLMNDESDVEGTELQVAKDSISLDTFKNVSHLWVT
FtNAC49	FtPinG0007403700.01.T01	CDS	ATGTCTTTGAAAGTGGCGACTGCGGATTTGGAGGAAAAATGGCCCCCTGGATTTCGATTTCATCCCACGGACGAAGAATTAGTAGTTTATTATCTAAAGCGTAAGATTTGCCATCGCAAATTGAAGCTTGATGTCATTCGCGAGATTGATGTTTACAAGTGGGATCCGGAGGAGTTGCCTGGTCTGTCCATTCTAAAGACTGGTGATAGACAATGGTTCTTTTTCAGTCCCAGGGATAGAAAGTACCCAAATGGATCAAGATCAAACAGAGCTACAAGACATGGCTACTGGAAAGCAACTGGGAAGGATCGAACAGTCACTTGCAATTCGAGAAATGTTGGGATAAAGAAAACTCTTGTTTTCTACAAAGGTCGTGCACCTAGCGGAGAACGCACTGAC…
		Protein	MSLKVATADLEEKWPPGFRFHPTDEELVVYYLKRKICHRKLKLDVIREIDVYKWDPEELPGLSILKTGDRQWFFFSPRDRKYPNGSRSNRATRHGYWKATGKDRTVTCNSRNVGIKKTLVFYKGRAPSGERTDWVMHEYILEESELIKCEDVQSYYVLYKVFKKSGPGPKNGEQYGALFREEDWNDNEVTELGNYTESADVPKEEPLVQWDDIEEFMKQLVDEPELENHMEDFQCAVPQVFGKEGAQSSMTETSYGKAGDFDLCNILPSYNQQIVGGTLDVALPEAYDLTSTGVTNLEHHVSEEDFLEMDDLLGQEITNDVVGVMPQPDSSQWGEVGGLSELDFYYDSEMFLRELGSVGQVTAGEMVNLNQEEVVPFSAAGDECGGNENENGKGVEGDD…
FtNAC10	FtPinG0005490300.01.T01	CDS	ATGAAGAATGAAATAGAGAAGCTCAATTTTGTTAGAGATGGAGTGACAAGGTTACCTCCAGGGTTTCGGTTCCAGCCCACAGACGAAGAAATCGTCTTCCACTACTTGAAGTCCAAAATCCTCCATCTTCCTCTCCCTGCTTCTATCATCCCTCACTTCTTAAATGTCTCAAACTTCGACCCATGGAAATTGCCTGGTGATGGGGAGCAGGAGAGGTACTTCTTCACCAAGAACGAAACCAAGTACGGGATTGGAAACCGGTCAACTCCATCTGGATACTGGAAAGGTACAAGCTCAGACAAGCAAATAATCACATCCACGACAAGGATTAACGTTAATAATGTTGCAATGAGAGGGTTGCGGAAAACTCTAGTGTTTTATATCGGGAAACCTCCTCAT…
		Protein	MKNEIEKLNFVRDGVTRLPPGFRFQPTDEEIVFHYLKSKILHLPLPASIIPHFLNVSNFDPWKLPGDGEQERYFFTKNETKYGIGNRSTPSGYWKGTSSDKQIITSTTRINVNNVAMRGLRKTLVFYIGKPPHVTRTDWFMHEFSLTIHPMQRSSGLEDWLICHIYKKDATNANVNYSMDIDGNHNTNYASTSSSSSSSNSSGVTEVSSGDRLECNNEGDDPDNFYLQYRY
FtNAC33	FtPinG0007471500.01.T01	CDS	ATGAATCTGACAGTAAATGGCCAGTCTCAGGTTCCCCCTGGCTTCAGGTTTCACCCCACAGAAGAAGAACTCCTCCATTACTATCTCAAGAAGAAGGTGGCTAATCTGCAGATCGATCTCGACGTCATCCAAGAAGTCGATCTTAACAAGCTTGAACCCTGGGACATCCAAGAGAAATGCAGGATAGGATCTTCAGCACAAAATGATTGGTACTTGTTCAGCCACAAGGACAAGAAGTACCCGACAGGGACGAGAACAAACCGGGCAACTACAGTTGGGTTCTGGAAGGCGACGGGACGTGATAAGGTCATATGCAGCGGCTCCAACCGAATTGGCATGAGAAAGACTCTTGTCTTCTACAAAGGAAGAGCTCCTCATGGCCAGAAATCCGATTGGATC…
		Protein	MNLTVNGQSQVPPGFRFHPTEEELLHYYLKKKVANLQIDLDVIQEVDLNKLEPWDIQEKCRIGSSAQNDWYLFSHKDKKYPTGTRTNRATTVGFWKATGRDKVICSGSNRIGMRKTLVFYKGRAPHGQKSDWIMHEYRLDDNASSCDRDQSIATEDGWVVCRVFKKKNYIKTTTTTNTNNNNTELDQERFLHLPQLESPSNTDQINNSNMDHPLIYGNQASTANWVELDQLVAYQLNSSCHSINHFGNLAYCLTDDNDGPEEHTVSPSTADQLYWSFSPDHHHHWT
FtNAC80	FtPinG0004292100.01.T01	CDS	ATGGCGGATAATACCAATCTCCCTCCCGGTTTCCGATTCTACCCCTCCGACGAAGACCTCGTCGTCCATTTCCTCCACCGCAGAACCACCCTCTTACCCTATCATCCCAACATCATCCCCGATCTCGATCTCTTGCCTTACGATCCATGGGACCTTGAGGGAAAAGCATTATCGGAGGGACGAAAATGGTACTACTACAGCAGAAGGACACCGACCCGAGTGAGCGAAAGCGGATTCTGGAAGCCATTGGGAGGAGACGAGCCTATATACTCTAGTTCTACCGGAAGAAAAGTCGGAAGCAAGAGATATTTCATGTTCTATATAGGTGATGATCCTTCTTCTTCAGAAGGTGCTTCTTGGACCAATTGGATCATGCACGAGTATAGACTATCTGATGCT…
		Protein	MADNTNLPPGFRFYPSDEDLVVHFLHRRTTLLPYHPNIIPDLDLLPYDPWDLEGKALSEGRKWYYYSRRTPTRVSESGFWKPLGGDEPIYSSSTGRKVGSKRYFMFYIGDDPSSSEGASWTNWIMHEYRLSDASSSTSTSSSRKSRSRNSSDYSRWVICKVYEQSEDEDDDDNDNDGTELSCLDEVFLSMDDYDEISLPS
FtNAC68	FtPinG0006919900.01.T01	CDS	ATGGAGATTAACGAATCTTGCTTTCCACCGGGGTTTCGATTTCACCCGACTGAGGAAGAGCTTGTTGGTTATTATCTGAGGAGGAAGATTAACTCACTAAAGATCGATTTAGACGTCATTGTTGACATCGATCTCTACAGAATCGAGCCATGGGACATCCAAGATAAGTGCAAGCTTGGATATGATGAGCAAAATGAATGGTACTTCTTCAGCCACAAGGATAAGAAGTATCCAACCGGAACCCGAACAAATAGGGCGACTACAGCCGGGTTTTGGAAGGCAACTGGGCGTGACAAAGCCGTGCTTTCGAAGAACAAGATCATTGGTATGCGGAAAACACTTGTGTTCTACAAGGGCCGTGCGCCAAATGGCAAGAAAAGTGATTGGATCATGCATGAG…
		Protein	MEINESCFPPGFRFHPTEEELVGYYLRRKINSLKIDLDVIVDIDLYRIEPWDIQDKCKLGYDEQNEWYFFSHKDKKYPTGTRTNRATTAGFWKATGRDKAVLSKNKIIGMRKTLVFYKGRAPNGKKSDWIMHEYRLQTSQHAPNQEEGWVVCRAFKKPSPSTQNRPYGYDPCWQNQNPNYYHHLQMMRNSPMPSISTHTAGSPSSLPDLMSPNSVTIESSYGQPATAMTPYNHHHHHQLPPFDFDQQVNHNVSLNHLLESPNNQEGFVTCQNREDQHNQLYDEYRNNNNWKFLDSLLAIDQAPSSSNNPSSQLNPLDDHDQTYQVLNPSSNQLNDDQVGDFLTCFTNL
FtNAC71	FtPinG0002252000.01.T01	CDS	ATGGCGAGGAACGGCGACGATTCTTCAACATCGCTGGCACCGGGGTTCCGATTTCACCCTACGGATGAAGAGCTAGTCTCCTACTATCTCAAGCGAAAGGTTTGTGGAAAGCCTTTTCGCTTTGACGCGATCTCCGAGATCGAAATCTACAAAGCTGAACCTTGGGATCTCCCTGGTTTATCGAAGCTGAAGAGTCGTGATCTGGAGTGGTACTTCTTTAGTAATCTAGACAAGAAGCATGGTCATGGATCGAGGACTAATCGAGCTACCGTGGAAGGTTACTGGAAGACAACTGGGAAGGACAGGTCCATCCAGCACAAATCCCATGTAGTTGGCATGAAGAAAACTTTGGTTTATCATCGTGGACGAGCTCCACGCGGTGAGAGGACCAATTGGGTG…
		Protein	MARNGDDSSTSLAPGFRFHPTDEELVSYYLKRKVCGKPFRFDAISEIEIYKAEPWDLPGLSKLKSRDLEWYFFSNLDKKHGHGSRTNRATVEGYWKTTGKDRSIQHKSHVVGMKKTLVYHRGRAPRGERTNWVMHEYRLVDEELEKAVIPQEAFVLCRIFLKSGSGPKNGEQYGAPFVEEEWDIDIDNEVATLPDEIFVTTELSAEGNDLEQNHDVEIPSEDSARPLDFYQGEGSSFVQDPKNNVENDLKPFSGVDESLCAMQGNDNKKLIDFPMQPEIEATKSNYNAQPAVSHMPSDYQPPEADFFDNIDSFDGFFLEANDLSDPIKTHSTDYKLDNQMTYYDADDDIAQYLNFETSELLDDVVVLLDQTVNKNMDLGTKTRSSISYQWPGGTNIAEL…
FtNAC21	FtPinG0001847100.01.T01	CDS	ATGTCACCTGTTTCATTGCCACCTGGCTTCCGATTCCACCCAACTGACGAGGAGCTCGTAGCCTACTATCTCAATAGGAAGATCAACGGGAGAAGAATTGAGCTCGACGTCATTCCTGAAGTAGATCTCTACAAATGCGAGCCATGGGAGCTCCCTAGCAAGTCGTTGTTGCCAAGCAAGGATTTGGAGTGGTTCTTCTTCAGCCCTAGAGATCGCAAGTACCCAAACGGGTCAAGAACTAACCGCGCCACTAAGATGGGTTATTGGAAGGCGACGGGTAAAGATAGAAAGGTGAACTCGAAGTCGAGATCCGTCGGGATGAAGAAGACTCTTGTTTACTATGGAGGTAGAGCACCCCATGGTAATAGATCCGATTGGGTCATGCATGAATATCGCCTT…
		Protein	MSPVSLPPGFRFHPTDEELVAYYLNRKINGRRIELDVIPEVDLYKCEPWELPSKSLLPSKDLEWFFFSPRDRKYPNGSRTNRATKMGYWKATGKDRKVNSKSRSVGMKKTLVYYGGRAPHGNRSDWVMHEYRLDERECHVANGLQDAYALCRIFKKAPIATTPSSDHHKYTNASQISNSDPSSSIDIYSDDFDSSEYSLPVENNQLLAAGSSSHNLQELQDRQWMQYLADGDHHYLPFPTPNSYPPSKVDIALECARMQNRFTMPPLEVETTQASHFVHPSPLMNMSSPYYVNAGSKNDDILEEILSVAQASQDLINQNDIHHQLAHTDPSIFIDNNFTSIGNYTFDPNRMVQYSDLVVMPDEDLKKRFDIENPFGLELTENEGQVVAQETLTTTFQSSL
FtNAC28	FtPinG0002920400.01.T01	CDS	ATGCTCCCAGCGGAAAAGCGGAAGCAGACCGAGAAGTGTAAGAGGAAGAATCTTCGATTGACTACCCAAATGGCTGGAAACGTCGCCGGTGATCTTCACCTCCCTCCCGGATTTCGATTCCATCCGACCGACGACGAGCTCGTTAACCACTACCTCTGCCGGAAATGTGCTGGAAGTCCAATCTCCGTTCCCATCGTCGCCGAGATCGATCTCTACAGATACAATCCCTGGGAACTTCCTGGATTAGCGTTGTATGGAGAAAAAGAGTGGTACTTCTTTTCACCGAGGGATAGGAAGTATCCGAACGGGTCAAGGCCGAATCGGGCGGCCGGGTCGGGTTATTGGAAGGCAACTGGTGCGGATAAACCGATCGGATATCCGAAACCGCTTGCGATAAAA…
		Protein	MLPAEKRKQTEKCKRKNLRLTTQMAGNVAGDLHLPPGFRFHPTDDELVNHYLCRKCAGSPISVPIVAEIDLYRYNPWELPGLALYGEKEWYFFSPRDRKYPNGSRPNRAAGSGYWKATGADKPIGYPKPLAIKKALVFYAGKAPKGEKTNWIMHEYRLADVDRSARKKGNGLRLDDWVLCRIYNKKGTIEKVAGATASKPSMSDITAEDTKPNIVGMITPPPPPSAPQQIVFNDYVHFDTSESVPRLHTDSSCSEHVVSPEFTCEREVQSEPKWKDLETAMDFNYGYVGNTAMDQLYPMQDMIMYNQYLPKTF
FtNAC8	FtPinG0006190400.01.T01	CDS	ATGGATCAGCAGCAGCCTATGGAACCATGTGTACCGCCTGGGTTTAGGTTCCACCCAAACGACGAGGAGCTTGTCGGGTATTACCTGAAGAAGAAGGTTACGTTTCAGAAGATAGATCTCGATGTCATCAAGGAAGTCGATTTGTACCGGATTGAGCCATGGGATCTTCAAGAGAGATGTAGGATAGGATATGAAGAGCAGAGTGACTGGTACTTCTTCAGCCATAAGGATAAAAAGTACCCGACTGGGACGAGGACAAACCGGGCCACCATTGCAGGGTTTTGGAAGGCAACGGGACGAGACAAAGCCGTGTTTGATAAGACGGCAAAGCTCATCGGAATGAGGAAAACCCTTGTCTTCTATAAGGGTAGGGCACCCAACGGCCAAAAATCCGATTGG…
		Protein	MDQQQPMEPCVPPGFRFHPNDEELVGYYLKKKVTFQKIDLDVIKEVDLYRIEPWDLQERCRIGYEEQSDWYFFSHKDKKYPTGTRTNRATIAGFWKATGRDKAVFDKTAKLIGMRKTLVFYKGRAPNGQKSDWIMHEYRLESDENAPPQEEGWVVCRAFKKRATTQSNNNKAIEGWGSSNYLYEGEHTSNINHYRPRNPSSFLPLSSSQSFLCKQEIEHQNNPNMNMNMNNLNIFMQSDHEPFLQLPQLESPSLPLLKRPISSISLLSDQNNNNEVEETTDDQQMNKLGQPMEKVTDWRALDKFVASQLSHGDHEHDYQEPSSSFGGHDHQEVVKNGSAVDMVSLLLQSDHSYGGRDEEEGDDHKLINGLLASSPEGELGVCIFEK
FtNAC79	FtPinG0009635000.01.T01	CDS	ATGCAAGGTGGAAATGGAGAGGTAACGGTGCCACCAGGATTCAGGTTCCATCCTACAGACGAGGAGCTACTCTACTACTACCTCAGGAAGAAGGTTTCTTACGAAGCTATCGATCTCGATGTCATACGAGAAGTCGATCTTAACAAACTCGAGCCTTGGGATCTTCGAGAAAAGTGCAGAATCGGGACAGGACCTCAGAATGACTGGTACTTCTTCAGCCACAAAGACAGGAAGTATCCGACTGGAACCCGAACCAATCGGGCCACTGCAGCCGGGTTCTGGAAGGCGACGGGTCGGGACAAGGCAATCTTCCACAGCAGCGGAAAGAGGATTGGAATGAGGAAAACCCTCGTCTTCTACATAGGACGTGCCCCTCACGGCCACAAGACTGATTGGATC…
		Protein	MQGGNGEVTVPPGFRFHPTDEELLYYYLRKKVSYEAIDLDVIREVDLNKLEPWDLREKCRIGTGPQNDWYFFSHKDRKYPTGTRTNRATAAGFWKATGRDKAIFHSSGKRIGMRKTLVFYIGRAPHGHKTDWIMHEYRLDDDSSDHLHQEDGWVVCRVFKKKNQSTGYQAPVDVQQEEDYSTLNHLMPKQSFHQQQQQQSFYNYPSLDGLPHLSSPDSTMPTSSFLSPMSLNIGDLEGSQNLLRLTSTGPTLTQQDSDHQKLTGDWLFLDKLLTNYQTLDHHHQNKSSHQQVPLQNLLDMDSSTNDHHHKFPFQYLGSEL
FtNAC64	FtPinG0002596000.01.T01	CDS	ATGCCGGAGAATGTGAGCATATCGGTAAACGGGCAATCGCGGGTGCCACCCGGATTTCGGTTTCACCCGACCGAGGAAGAGCTCCTTCAGTACTATCTTCGTAAGAAAATCGGATTTGAGAAGATCGATTTGGATGTCATAGTCGAGGTTGATCTCAACAAGCTCGAGCCATGGGATATTCAAGAGAGGTGTAAGATAGGTTCCACACCACAAAATGATTGGTACTTCTTTAGTCACAAAGACAAGAAATACCCGACCGGGACCCGAACTAATCGGGCTACGATGGCCGGGTTTTGGAAAGCCACAGGCCGCGATAAAATCATTTACGGTAACGGTTCTCGGATTGGAATGCGGAAGACCCTCGTCTTTTACAAAGGTCGAGCCCCTCATGGCCAAAAA…
		Protein	MPENVSISVNGQSRVPPGFRFHPTEEELLQYYLRKKIGFEKIDLDVIVEVDLNKLEPWDIQERCKIGSTPQNDWYFFSHKDKKYPTGTRTNRATMAGFWKATGRDKIIYGNGSRIGMRKTLVFYKGRAPHGQKSDWIMHEYRLDDNGATGMITSNIGEAGQEEGWVICRIFKKKSLNKTHNRGSNSNHQSIANSEFTESTSNLQSMLSPSCSSDEGSLEQIFLQHMGGNNPIMITSTQNDSVYNTLPGLESPMTNPNHLSGESYHFAPNSEMPSDWATIDRMLAAHLNGQQPQPPQPSDFCNQDRVEIARSSSLNSSSSPVGSYPEIGRHDYYPSITATTEVDLWSLINKSSLSSSTTSDHLM
FtNAC45	FtPinG0006621300.01.T01	CDS	ATGAGCAATACCAATCTCCCCCCTGGATTTAGGTTCCATCCAACAGATGAAGAACTCATAGTTTACTACCTTAAGAACCAAGCCATGTCCAAACCTTGCCCTGCTTCAATCATCCCTGAGGTTGATATTTACAAATTTGACCCATGGCAGCTACCTGCTGTAGAGAAGGCGGAATTTGGAGAAAATGAATGGTATTTCTTCACACCAAGAGATAGGAAGTACCCAAATGGAGTAAGGCCAAACAGGGCTACTTTATCTGGTTATTGGAAGGCTACAGGAACTGATAAAGCTATTTACAGTGGAGCAAGATATGTTGGAATCAAGAAAGCTCTTGTTTTCTATAAAGGAAGACCACCAAAGGGTACTAAGACTGATTGGATCATGCATGAGTATAGATTG…
		Protein	MSNTNLPPGFRFHPTDEELIVYYLKNQAMSKPCPASIIPEVDIYKFDPWQLPAVEKAEFGENEWYFFTPRDRKYPNGVRPNRATLSGYWKATGTDKAIYSGARYVGIKKALVFYKGRPPKGTKTDWIMHEYRLNDPPRAHHQIRPHGSMRLDDWVLCRIYKKRHAGRVLEEQNREEEEGSEDLQVNQQQTMGISGATMIKSEPGLMINANYHLQNDDQHQQQMLKFPRTSSMAHLLEMDYLGPITHLLNDTNNPYNYNPFDFDPNTSQLNSGSGPNQSGTAALSQSNSGLNQQWQLNSSSTYKLP
FtNAC77	FtPinG0009656900.01.T01	CDS	ATGTTAGATATATGCTCGATAATGAACCACAGAGATGCGGATATGATGAGATTGATGGATGATAATCCAATCGGCGATGAGAGGGAAATAGAGATTCAGATAGCGAGATCTGATGATAATATCGCGATTAATCCTCCGACCAGTAGTAGCAATCTTGTTATAGAGAAAACGCTTGTAGGTGAGCTTCGGACCATTGCTTGCACTTCTTGCGGCCATCACATCCCCCTTAATGATCATCAGGAGGGAATATTGCATGATTTGCCGGGGATGCCGGCTGGGGTGAAGTTCGATCCGACCGACGTTGAGATATTGGAGCACTTAGCTGCGAAGGTGCACTCAGATTCGCGAAAATTGCATCCGTTGATTGATGAATTCATTCATACTCTGGACGGTGAAAAT…
		Protein	MLDICSIMNHRDADMMRLMDDNPIGDEREIEIQIARSDDNIAINPPTSSSNLVIEKTLVGELRTIACTSCGHHIPLNDHQEGILHDLPGMPAGVKFDPTDVEILEHLAAKVHSDSRKLHPLIDEFIHTLDGENGICYTHPEKLPGVSKDGLIRHFFHRPSKAYTTGTRKRRKVSCDEDESGETRWHKTGKTRAVVSNGMVIGFKKILVLYTNYGRQRKPEKTNWVMHQYHIGQSEDEKEGELVLSKVFYQTQPRHGSQVAFKEPINIQYTQQQRPPQTPTFQHVGSSNVVVRNNNDISLEYYHQQQQQPGYISFGDHDQCVIGRESDVLAHHHLVPNLGVRGDHDVSSFVSNEQEQFEADRRAKR
FtNAC52	FtPinG0005875600.01.T01	CDS	ATGGGAGATCTTCCACCAGGGTTCAAGTTCTACCCGACGGACGAGGAGCTGGTTGGGCACTTCCTCCACCGGAGAGCCGCCCTGCTACCCTGTCATCCTGACGTCATCCCTGATCTCGACCTCTTCCCTTGTGATCCTTGGAACCTTCATGGGAAAGCGTTGTCGGAAGGTCGGAAATGGTACTACTACAGCCGGAGAACGGCGAGCCGAGTGGGTGAGAGTGGATATTGGAAGCCGATGGGCATGGAGGAGCCCATACTCTCCACTTCCAATGGAAGAAGAATTGGCATCAAAAAGTATTTCATGTTCTACCTCGGTGATCCTTCGTCGCCGGAGACCGCTTGGACCAATTGGATCATGCACGAGTATCGACTCTCCGATGCTTCTACAAGCTCCGGT…
		Protein	MGDLPPGFKFYPTDEELVGHFLHRRAALLPCHPDVIPDLDLFPCDPWNLHGKALSEGRKWYYYSRRTASRVGESGYWKPMGMEEPILSTSNGRRIGIKKYFMFYLGDPSSPETAWTNWIMHEYRLSDASTSSGNTSGRRSRSKLDHSRWVICKVHQQTDGDEDENGEIELSCLDEVFLSMDDYDEISLPS
FtNAC36	FtPinG0009426800.01.T01	CDS	ATGGAGAGTACCGATTCATCCACCATAACTCCGGCCTGCCCTAATCTCCCTCCCGGCTTCCGATTCCACCCCACCGACGAAGAACTCATCGTCCACTACCTTGCTCGGAAAGTCGCCTCCTCTCCTCTCCCCGTCTCTATCATCGCGGAAATCGACCTCTACAAGTTCGATCCTTGGGAGTTGCCAAGTAAGGCCGCGTTTGGAGAGAGCGAGTGGTACTTCTTTAGTCCGAGGGACAGAAAGTACCCGAATGGGGCGAGGCCAAACAGGGCGGCGACGTCCGGGTATTGGAAAGCGACGGGGACTGATAAGCCGATATTGTCTGCAACGACGTCGTCTGATGGGAGGAGGCAGAAAGTTGGAGTGAAGAAGGCGTTGGTGTTTTACGGCGGAAAGCCG…
		Protein	MESTDSSTITPACPNLPPGFRFHPTDEELIVHYLARKVASSPLPVSIIAEIDLYKFDPWELPSKAAFGESEWYFFSPRDRKYPNGARPNRAATSGYWKATGTDKPILSATTSSDGRRQKVGVKKALVFYGGKPPRGIKTEWIMHEYRLLDNSSASASKAPRPDLSSKRTGSSLRLDDWVLCRIYKKNNVHRPAEEHLHHHLFLGRSFAGATNFLDGAASAPPELHIVSDHFRSKQPHLLGGSVDHHYWDDEMGSTTTAAPDSVETDRNSGGGGGGSFVSLLNQLPPHSAPYTTTTAMLDPLGTTSFCDSHFSSPSTATWNS
FtNAC46	FtPinG0006624800.01.T01	CDS	ATGGATGAACAAAAGAGTGATGGAGAGAAGATAGATGATATTGTTCTTCCGGGTTTTCGGTTTCATCCCACGGACGAAGAGCTTGTCGGGTTTTATCTCAAGAGGAAGATCCAAGAACGCCCTCTTTCCATTGAGCTTATAAAACAGCTTGACATCTATAAACATGATCCTTGGGATCTACCAAAGATGGCAGCGACCGGGGAAAAAGAGTGGTATTTCTATTGCCCAAGAGACAGAAAGTATAGGAACAGCACCAGACCTAATCGAGTCACCAAAGCCGGCTTTTGGAAAGCCACCGGAACCGATCGCCCCGTTTACTCGTCGGAAGGTTCAAAGTGCATTGGCTTGAAGAAATCTCTTGTCTTCTACAAAGGTAGGGCAGCTAAGGGTACCAAAACT…
		Protein	MDEQKSDGEKIDDIVLPGFRFHPTDEELVGFYLKRKIQERPLSIELIKQLDIYKHDPWDLPKMAATGEKEWYFYCPRDRKYRNSTRPNRVTKAGFWKATGTDRPVYSSEGSKCIGLKKSLVFYKGRAAKGTKTDWMMHEFRLPSSFDTFPPKRCLDKTLPTSESWAICRIFRKTTSVTHRTTSRSWISPSLNQPNLILNSNTRTTTTNNTFVSMKTEPMQMNSNVEYYSSTTENDFALFDFSQYYDQKLSHQEPPMVDQQLGMMLPPLMDASLPLDCKNYSFNNGDISCVLGDYLGNNNNNNEIYMNLEGLHDELSIGTGDVFSNGSFEEELQGGILSEFDRRDELWDVVKSSRLVPDVRF
FtNAC61	FtPinG0009519600.01.T01	CDS	ATGGGAGAAGAAGAATGGTATTTTTTCTGTCTAAGAGAAAGGAGGTATCCAACTGGACAAAGAACAAACAGAGGCACAGCATCTGGTTATTGGAAGGCTACTGGTAAAGATAAAGAGATTTTTGGCGCTAAATCTCTTGTGGGCATGAAGAAAACTCTCGTTTTCTATACAGGACGAGCTCCTAAAGGAGTTAAATCGAATTGGGTGATGCACGAGTTCAGATTAGATGGCATTTACTCCAAAGATAATCTCCCTGACACAGCTCAGAGTGAATGGGTGATTTCAAAAGTGTTCAATAAGAACGCATCAGGCAAGAAAACACACATTTCAGATCTTCGGAAACCAATTTTTGAAGCAAAAGACATTGATCATCAGCACCAATCTTCTACTTCATTACCT…
		Protein	MGEEEWYFFCLRERRYPTGQRTNRGTASGYWKATGKDKEIFGAKSLVGMKKTLVFYTGRAPKGVKSNWVMHEFRLDGIYSKDNLPDTAQSEWVISKVFNKNASGKKTHISDLRKPIFEAKDIDHQHQSSTSLPPLKISSPRSISFETKPTFPNAQSSSFTPENDDSTSFSFDYCTDSFFNHDDQSFFKFLIDENGDENDLISSLKLGKSEDTGLSGSADGGGGSDLDDDFSTRDPFDIDYLINC
FtNAC11	FtPinG0006563600.01.T01	CDS	ATGAAAATGGATTCCACCGCCGATTTAAACCTTCCTCCAGGCTTCCGATTCCACCCTACTGATGACGAGCTCGTCACTCACTACCTCTGCCGCAAATGCGCTTCCCTCCCCCTCGCCTTCCCCAATATCATTGCCGAGGTCGATATCTACAAATTCGATCCCTGGGACCTTCCTCAATTGGCGACGATCGGGGAGAAATCGTGGTACTTCTTCACACCGAGAGATCGCAAGTATCCGAACGGTTCAAGGCCGAATCGGGCTGCCGGATCGGGTTACTGGAAGGCTACTGGCGCTGATAAGCCGATTGGCCGGCCGAAACAGCTTGCGATCAAGAAAGCGCTGGTTTTCTACGCAGGAAAAGCTCCCAAGGGCGAGAAGACTAACTGGATTATGCACGAG…
		Protein	MKMDSTADLNLPPGFRFHPTDDELVTHYLCRKCASLPLAFPNIIAEVDIYKFDPWDLPQLATIGEKSWYFFTPRDRKYPNGSRPNRAAGSGYWKATGADKPIGRPKQLAIKKALVFYAGKAPKGEKTNWIMHEYRLADVDRSPRNKTNALRLDDWVLCRIYNKKGIIEKKLSIVSGTPPLVAPSKAAIDDYLQFEASDSAPRFNTDSSCSEHVVSPEFAYEREVESEPKYKELESNNNNALDFQFNYVDATMDNNAFAVPLNQMIPLQDIFMFSQQKPY
FtNAC27	FtPinG0007899300.01.T01	CDS	ATGCCGCCGATGAGTCTTCCCCCTGGATTCAGATTCCACCCAACCGACGACGAGCTCGTCGCGTACTACCTTGACCGGAAAATCACCGGCCGGGAAATCGAGCTCCAGATCATCCCGGAAGTCGATCTCTACAAGTGTGAGCCTTGGGATTTACCTGACAAGTCGTTGTTGCCGAGCAAGGATATGGAGTGGTACTTCTTCAGCCCTAGAGACCGGAAGTATCCGAACGGGTCGAGGACGAACCGGGCCACCCAAGCCGGTTACTGGAAGGCCACCGGAAAGGACCGTTCAGTGAAGTCGCAGAAAGTAAAAGCGGTTGGGATGAAGAAGACTCTGGTTTATTATAGAGGGCGGGCCCCACATGGTATACGTACTAACTGGGTTATGCACGAGTATCGC…
		Protein	MPPMSLPPGFRFHPTDDELVAYYLDRKITGREIELQIIPEVDLYKCEPWDLPDKSLLPSKDMEWYFFSPRDRKYPNGSRTNRATQAGYWKATGKDRSVKSQKVKAVGMKKTLVYYRGRAPHGIRTNWVMHEYRLLRSSSQTTATTSSLMDSYALCRVFKKMTENPKEQNTNCSAEEDLTEKQVAVAGSEECNYRFPSQASSELTQGNDPLPRDDEQKHTAFTSDEANSTAQCNVANVFYPHCLSNLFHEVIQIVYLSLASHYHPYITTIEKLKPILTKKRAQTYFIIK
FtNAC1	FtPinG0000240100.01.T01	CDS	ATGAACTGCAACATAAGCATGGTGGAAGGGAAGCTTCCACCAGGGTTTAGATTTCATCCAAGAGACGATGAATTGATCTGCGATTACTTGATGAAGAAGCTTCTTTTGATTTCTTCCTCATCTGATGAATCCTTTTGTCTACTCGTTGAAGTTGATCTCAACAAGTGCGAACCTTGGGATCTTCCTGAAAGAGCTTGCGTCGGAGGAAAAGAATGGTATTTTTACAGTCAAAGGGACCGAAAATACGCAACCGGATTACGAACAAACCGAGCAACGGTATCCGGATATTGGAAGGCGACGGGAAAAGATAGAGCGATTGCGAGAAAAGGAAGCTTGGTCGGGATGAGAAAGACGTTGGTGTTTTATCAAGGAAGAGCTCCTAAGGGTAGAAAAACTGAA…
		Protein	MNCNISMVEGKLPPGFRFHPRDDELICDYLMKKLLLISSSSDESFCLLVEVDLNKCEPWDLPERACVGGKEWYFYSQRDRKYATGLRTNRATVSGYWKATGKDRAIARKGSLVGMRKTLVFYQGRAPKGRKTEWVMHEFRHEGPYGPPKLLSSKEDWVLCRVFHKSSESVPPRPTTMTINGYDETGCSSLPDLMDTFISFDQNHDEDFNNNNNDENSLAYEQVPCFSNNNYNQTTPNSTSSTSLFHVAPSQPITIPSVSAAPYHASAYGHNHLQQQQDGSGDDDACDRHVIKAVLSHLTHNVKDSTTSPSPVSMTAGSSESYLSDVAFPTMWTHHY
FtNAC31	FtPinG0005167000.01.T01	CDS	ATGACTAGCGGCGAATTGCAATTACCTCCGGGTTTCCGATTCCATCCCACCGACGACGAGTTAGTCCTTCACTACCTTTGCCGGAAATGCTCCGGCCAGCCGATATCGGTTCCTATCATCGCTGAAATCGATCTCTACAAGTTCGATCCATGGCAGCTTCCAGGGATGGCGTTGTACGGGGAGAAAGAGTGGTATTTCTTCTCACCAAGAGACCGGAAATATCCCAACGGTTCAAGACCGAACCGAGCTGCCGGAACCGGATATTGGAAGGCGACCGGTGCCGATAAACCTATCGGAAAGCCGAATACGCTAGGAATTAAGAAGGCTCTGGTTTTCTACGCCGGAAAAGCCCCCAAGGGCATCAAAACCAACTGGATCATGCACGAGTTTCGTCTCGCT…
		Protein	MTSGELQLPPGFRFHPTDDELVLHYLCRKCSGQPISVPIIAEIDLYKFDPWQLPGMALYGEKEWYFFSPRDRKYPNGSRPNRAAGTGYWKATGADKPIGKPNTLGIKKALVFYAGKAPKGIKTNWIMHEFRLANVDRSAGKGTNLRLDDWVLCRIYNKKGSLDKEYTIDQKALKRADFQDRKPIEMTNVSTGLTRPKLENELSHYEMSDSIPRYHTTDSSGSDHVLSPEVTWDKEVQSNATENTINFGFDYSDPFSNDPFEQSIGFQQDELSPLQDMFMYYR
FtNAC53	FtPinG0007041900.01.T01	CDS	ATGGAGTTTGAAGATCCGAAGATGATGACAATCTCTCACGTACTAGACGACGAAGAAGAAGCGGGAACGCCACTTCCGGGTTTTCGGTTTCATCCTACAGATGAAGAGCTTGTTTCCTTCTATCTCAAGAGGAAGGTTGAGAAGAAACCCTTCAGTATTGAGATTATAAAGCAGATTGATATCTACAAATATCATCCCTGGGACCTTGCAAAAACAGGGAGCGTAGGAGAGAAGGAGTGGTATTTCTACTGCAAGAGAGGCAGAAAATACCGAAATAGCGTCCGACCCAACAGAGTGACCGGCACCGGCGGTTTTTGGAAAGCAACTGGAATCGATCGACCCATTTACGACTTTAACGTTGTTGTTAACGGATCTAAACCAACTCAATCATCAGATTAC…
		Protein	MEFEDPKMMTISHVLDDEEEAGTPLPGFRFHPTDEELVSFYLKRKVEKKPFSIEIIKQIDIYKYHPWDLAKTGSVGEKEWYFYCKRGRKYRNSVRPNRVTGTGGFWKATGIDRPIYDFNVVVNGSKPTQSSDYHCIVGLKKSLVYYRGSAGKGTKTDWMMHEFRLPSQTLPGSPSQLPQAEVWTLCRIFKRSRKYTPEFRDLSSKRISNTKNPSECNNERYISFGNSASTHELHQGQHYHDYGFGNHDFKLVRQENEEQMKPSYSYNTNMKGQWESTSMDHQDNPSNFSSPLNTSPSVYDQEQGDGGSYWEDLSSVVEFAIGEMYNHN
FtNAC67	FtPinG0008202100.01.T01	CDS	ATGAATGCATTTTCACACGTTCCACCGGGTTTTCGTTTTCACCCCACGGACGAGGAACTCGTGGACTACTATCTTAGGAGGAAGATTAGCGCGAGACGGATTGACCTTGATGTGATCAAAGACATTGATCTCTATAAGATTGAACCATGGGATCTCCAAGAATTATGCAGGCTAGGAACAGAAGATCAAAATGAGTGGTACTTCTTTAGTCACAAGGACAAGAAGTACCCTACCGGAACTCGCACTAATAGGGCAACTGCAGCCGGGTTCTGGAAGGCTACCGGGAGAGACAAGGCTATCTATTCTAAGCATGATTTGATCGGAATGAGGAAGACGCTAGTGTTCTACAAAGGCCGAGCACCCAACGGACAAAAGTCCGACTGGATCATGCATGAGTAT…
		Protein	MNAFSHVPPGFRFHPTDEELVDYYLRRKISARRIDLDVIKDIDLYKIEPWDLQELCRLGTEDQNEWYFFSHKDKKYPTGTRTNRATAAGFWKATGRDKAIYSKHDLIGMRKTLVFYKGRAPNGQKSDWIMHEYRLETDENGTSQEEGWVVCRVFKKRTATTTMRRICDHDSPLPYWYDDTQVAFMPSDSQEDLISPKQGSQSSSMPSNYHLHPFSNNICKKELENSPYQIPNHQLQLFQNPRFLQPLQGSSSCESSLVPYGININQDITMQMSQEEQKLQVNQDGSAMDDDDDDQVTDWRLLDKFVASQLSQGDTSKANDN
FtNAC58	FtPinG0008928200.01.T01	CDS	ATGGAAGGGGAGCAGAAGGATCATGAAAACCTTCCACCAGGGTTTCGGTTCCATCCGAGCGACGAGGAGCTTATCACTTACTATCTCGTCAACAAGATATCGGATTCGAGTTTTACAGCTCGTGCTATTGGGGATGTAGATCTCAATAAGTGCGAACCATGGGATCTTCCAGGAAAAGCGAAAATGGGAGAAAAAGAATGGTATTTCTTTTGTCTTCGAGACCGGAAGTATCCGACTGGAGTAAGAACTAACCGGGCAACAAATACTGGTTACTGGAAAACCACTGGTAAGGACAAAGAGATCTTCAATAGTACAACCTCAGAGTTGATTGGCATGAAGAAAACCCTAGTTTTCTACCGTGGAAGAGCCCCTAGAGGTGAAAAAACTAACTGGGTTATG…
		Protein	MEGEQKDHENLPPGFRFHPSDEELITYYLVNKISDSSFTARAIGDVDLNKCEPWDLPGKAKMGEKEWYFFCLRDRKYPTGVRTNRATNTGYWKTTGKDKEIFNSTTSELIGMKKTLVFYRGRAPRGEKTNWVMHEYRIHSKSAYRSAKDEWVVCRVFQKSGIKKYPSSQSSRTINIGVSNVTGPPLIPVDPVQFPNMGSRNYMMANMELPELSRNLRTMGSNATTMPFGPQMNYPGGCFTMSGLNLNLGGVGTSVASQQAMFRAPQQEMNSTMLTNSTLAMETGFGVVDVNAAAGVPGRFPTNMENINCMEFDGYWPHYN
FtNAC65	FtPinG0005688900.01.T01	CDS	ATGGAGAAGCTCAATTTTGTCAAAGATGGGGTTCTGAGATTACCCCCCGGCTTTCGATTTCATCCAACAGACGAAGAATTGGTATTACAATACCTTAAGCGTAAGGTTCTCTCTTGCCCTTTACCTGCTTCAATCATCCCTGAAGTTGACGTTTGCAAGGCTGATCCCTGGGACTTACCTGGTGAGCAAGCTCAAGAGAGATACTTTTTCAGCACAAGAGAAGCAAAATACCCAAATGGAAACAGATCAAACAGAGCAACAGTTTCAGGTTACTGGAAAGCAACTGGCAAAGACAAGCCAATTATGATGGGTTCAAATCATCACAGTAGAATGATGAACAATAGAAATAAACAGCAAATTGTAGGAATGAAGAAGACACTTGTTTTCTACAGAGGCAAA…
		Protein	MEKLNFVKDGVLRLPPGFRFHPTDEELVLQYLKRKVLSCPLPASIIPEVDVCKADPWDLPGEQAQERYFFSTREAKYPNGNRSNRATVSGYWKATGKDKPIMMGSNHHSRMMNNRNKQQIVGMKKTLVFYRGKPPHGSRTDWIMHEYRLNNDLTQEEKTMEDWVLCRIFLKKRSTKSDNIIEEEDDEKSRKPVYYEFMTKEKATDLNVAPCRSSSGSSGVTEASDREDSSSCNSFSPFMRKP
FtNAC75	FtPinG0007173800.01.T01	CDS	ATGGGGATTTCGAAGGAAGCTGAGGTTTCTATTGCGGCTTCGTCTATGTTTCCTGGCTTCAGATTCAGTCCTACTGATGAAGAACTTATCATGTTCTACCTCAAGAACAAGATTAATGGATTTGACCAATCCGTTGAGCTTATCAATGAAGTTGACATCTGCAAAAACGAGCCTTGGGACCTTCCAGACAAATCGATCATAAAATCAGATCATGAGTGGTTTTTCTTTTCGCCTCGCGGAAAGAAGTACCCAAATGGGTCACAGAGTAAAAGGGCAACCGAAATCGGTTACTGGAAGGCTACCGGAAAAGAGCGTGGTGTGAAATCCGGGTCAGAGATCATTGGAACTAAACGAACATTGGTGTTTCACATTGGCCGCGCACCCAAAGGAGAACGAACT…
		Protein	MGISKEAEVSIAASSMFPGFRFSPTDEELIMFYLKNKINGFDQSVELINEVDICKNEPWDLPDKSIIKSDHEWFFFSPRGKKYPNGSQSKRATEIGYWKATGKERGVKSGSEIIGTKRTLVFHIGRAPKGERTEWIMHEYCLAGNPQDSLVVCRVRRKIDANSNISPSLDVGNSNPLLTDGEAASSGSGWDPNRISAEKAVQCCSKKCSSSHDSHSVEQNDHASESGMKLKDEGMEPESSSQPKTKLANGIKEDDCFADILKDNIIELDDAALPIRNTGQVFAQAGTSVPSGYGFKSHVNLSQGTAKRRIRLKKLRDEMHNSKAENSNDTGSSSSSKKSGTKLSMRYRKKTNRLYVVMIISGLLVMVFIFLGSPWQGSFCLCPPAAIGT
FtNAC70	FtPinG0002339300.01.T01	CDS	ATGGGAAATTATGGTATGGGGTATTACGGGAAAGAAGAAGATCAAATTGATTTACCTCCTGGTTTCAGATTTCACCCAACAGATGAAGAGCTAATCTCAAAATATCTCCGTCCAAAAGCTCTTGATACCAGTTTTACTGCAATAGCCATTGGAGAGGCGGATTTCAACAAGTCTGAGCCATGGGAGTTGCCAAATTTGGCGAAAATGGGTGAAAATGAATGGTACTTTTTCACCTTAAGGGATAGGAAATACCCTACTGGTATGAGGACTAATAGAGCAACAGGTGCTGGTTATTGGAAGGCTACTGGGAAAGACAAGGAGATTCACAAAGGAAGAACACTTGTGGGTATGAAGAAAACCTTGGTTTTCTACAATGGTAGAGCTCCAAAAGGAGAGAAA…
		Protein	MGNYGMGYYGKEEDQIDLPPGFRFHPTDEELISKYLRPKALDTSFTAIAIGEADFNKSEPWELPNLAKMGENEWYFFTLRDRKYPTGMRTNRATGAGYWKATGKDKEIHKGRTLVGMKKTLVFYNGRAPKGEKSNWIMHEYRLEGKLSPHKLPSSKNEWVICRIFYKVTGGKRNLWVGGQMDSGRPEYNSFNIPTLVETSPYTEQTELNAQNSDHVSCFSSPMNNLSTITYSDPNPNFGVFETPIIPQGYYPVVNEAPYPVYPTELNPFKGNSQYSFGVNYPNPNMAVSLSQDTVVSNDLNAEISSVVTNYDVGVGPSYDQGDPSTSGGPVDLDSIWNY
FtNAC19	FtPinG0003257800.01.T01	CDS	ATGGGTTTCGAGCCACGGCTTACGGCTTTGCAGTCGCCGGTGGAGCCACTGGCGGCAGTGCCTCCTCTGCCGGCGTCAGCCGCAGTAACATCACTGGCTCCTGGGTTTAGATTCCACCCAACTGATCAGGAATTGGTGAGCTACTACCTTAAGCGAAAAGTATGCGGCAAGCCCCTTCGTTTTGATGCTATTGCTGAGACTGATATCTACAAGTCTGAGCCCTGGGACCTCCCAGCTTTGTCAAGGCTGAAGAGCAGTGATAACGAATGGTACTTCTTTGGTGTGCAAGACAAGAAGTATGTAAATGGTTCCAGGGTGAATCGAGCTACTGGAAAAGGATACTGGAAGGCTACTGGAAATGACCGCCCAACAATACATAATGGTAGGACAGTTGGTATG…
		Protein	MGFEPRLTALQSPVEPLAAVPPLPASAAVTSLAPGFRFHPTDQELVSYYLKRKVCGKPLRFDAIAETDIYKSEPWDLPALSRLKSSDNEWYFFGVQDKKYVNGSRVNRATGKGYWKATGNDRPTIHNGRTVGMKKTLVFYSGRAPCGKRTNWVMHEYRLTDEEVAADGIPLDSYLLCKILKKSGPGFKPGEQYGPFIEEEWDQEDSVLVPGEEAEDDTTGHVDVRVEDSVHSVIASEPEPLLVTWKVEKMADDSANPPANGNEPEPFPITSNKRLRHEPHGPCSSSTRTTTNFSSDLSELPLLEPLDSSKEGPAANATPCTPINIIDINVPPSYLKLFEDLRKEIYKISIEKESLKIEVMSTRTMINILQSKIDQLSKENEDLKRIAR
FtNAC4	FtPinG0003149900.01.T01	CDS	ATGAAGAACCAAATAGAGAAGCTGAATTTTGTTAGGGATGGAGCGACGAGATTGCCTCCTGGGTTTCGGTTTCAACCGACGGACGAAGAACTGGTGTTTCAGTACTTGAAGTGCAAAATCCTTCAACTTCCTCTTCCAGCTTCAATTATCCCTGAATTCATCAATGTCTCCAACTTTGATCCTTGGGACTTGCCTGGTGATATGGAGCAAGACAGATACTTCTTCACTAAGAAAGAGGCGAAATACCGAATAGGCAACCGGACAAATAGGACGACGCCATCTGGATACTGGAAGGCAACAAGCTCCGACAAGCATATCACGTCGATTAAAAGGAATGTTAACAATGGCATGAGAGGTTTAAGGAAAACCCTAGTTTTCTATAGAGGAAAACCGCCGCAT…
		Protein	MKNQIEKLNFVRDGATRLPPGFRFQPTDEELVFQYLKCKILQLPLPASIIPEFINVSNFDPWDLPGDMEQDRYFFTKKEAKYRIGNRTNRTTPSGYWKATSSDKHITSIKRNVNNGMRGLRKTLVFYRGKPPHGTRTDWFMHEYSLSIHNAARASSSNAMQCSSMEWEEWLICRVYVKESANVNHALPTCSSGSSSSSNFSGMTETEVSSGNQMEYYGEADPHYNYYFRPY
FtNAC13	FtPinG0002561000.01.T01	CDS	ATGAATGTGGCACAAGCACAAATCGATCCACTTACCCGATTAAATTTACCACCGGGATTCCGATTTTACCCCTCCGACGAAGAGTTGATGGTGCAATATCTCTGCCGGAAAGTCGCCGGCCTCCAATTCACTCTTCCGATCATCGGCGAAATCGATTTATATAAGTTTGACCCCTGGGTCTTGCCTGCCAAGGCGCTATTTGGGGAGAAAGAATGGTATTTCTTTACTCCAAGAGACCGAAAGTATCCAAACGGGTCGAGACCCAATAGAGTAGCTGGATCCGGGTACTGGAAAGCCACAGGTACAGATAAGGTGATTATGTCCGAGGGAAGAAAAGTTGGAATTAAGAAAGCTCTGGTTTTTTACATTGGTAAAGCTCCAAAGGGAACCAAGACCAAT…
		Protein	MNVAQAQIDPLTRLNLPPGFRFYPSDEELMVQYLCRKVAGLQFTLPIIGEIDLYKFDPWVLPAKALFGEKEWYFFTPRDRKYPNGSRPNRVAGSGYWKATGTDKVIMSEGRKVGIKKALVFYIGKAPKGTKTNWIMHEYRLFQSSSKSGGSKLDDWVLCRIYKKSSSTSKSMEGFMSTEQSSSPTTSSSYLDDVIDSSFPEIDNRFFAYPGMNSMVTNQEDHKEFGSDCFDWSMCGGLNDEATGLGQAQIQSHVVLPSLPPLYHVESPEEKFGHEINDEVRSQRVNGSVGLFGQRYSGSVDPFAIRYVPPMAGYGFGQ
FtNAC63	FtPinG0002093100.01.T01	CDS	ATGCCTCCTGAAGTAGCGACGACATCAATGGCGGAAGTAGCGAGGACATCGGCGGATTTTGGGGACGAGTGGCCGCCGGGATGTCAATTTCATCCCACAGATATGGAATTAGTTCAATATTATCTCAAGCGGAAGATATGCCGTCGCAATTTGAGACTTGACGTCATTGCTGAGGTCGATGTTTATAAATTTGATCCCGAGGACTTGCCTGCTTTGTCATTGGTACGTAATGGAGATAGGCAATGGTACTTTTTCAGTCCAAGGGATTGGAAGTACCCAAATGGATCAAGGTCAAACAGGGCTACTGGACATGGTTACTGGAAAGCAACTGGGAAAGATCGACATATTTGCTGCAATTCCCTAAATGTTGGGTTAAAGAGAACTCTTGTGTTCTACAAA…
		Protein	MPPEVATTSMAEVARTSADFGDEWPPGCQFHPTDMELVQYYLKRKICRRNLRLDVIAEVDVYKFDPEDLPALSLVRNGDRQWYFFSPRDWKYPNGSRSNRATGHGYWKATGKDRHICCNSLNVGLKRTLVFYKGRAPSGERTDWVMHEYTIEESELRRCQDVQDHYALCKVYKKSGMGPTNGEHYGAPFKEDWIDDDLPEVSNYNDANNHIKQSNCIESVDMHNDTQVQRPSDDIEELLKQFIDSPDPVGSDINGYGCGLLQAFGEEVHGSMMGPSAVHPCRIHHPGQQNTEGTMELTLPSTSQVQLQDAWNLAPTGLINLEQHLREQDFLEIDELCPKTVDLGGELIQQPSTEPTTNILQWGEVDGLSELELYYDAETFLREFCPINDDAAPHSYTDF…
FtNAC39	FtPinG0001096800.01.T01	CDS	ATGGAATCATGTGTTCCGCCTGGTTTCCGCTTCCACCCTACTGATGAAGAGCTCGTCGGATATTACTTGAAGAAGAAGGTTGCTTCTCAGAAGATCGATCTCGATGTCATCAGAGAAATCGATCTCTACCGGATTGAGCCCTGGGATCTGCTAGATAGATGCAGGATTGGATATGAAGAACAAAACGAGTGGTATTTCTTCAGCCATAAGGACAAGAAGTACCCGACAGGGACTCGAACAAACCGGGCTACAATGGCAGGGTTTTGGAAGGCCACTGGGAGAGACAAAGCTATCTTCGACAAAACAAAGCTCATCGGCCTCAGGAAAACACTGGTCTTTTACCAGGGTAGGGCACCCAATGGCCAGAAAACCGACTGGATCATGCACGAGTATAGACTT…
		Protein	MESCVPPGFRFHPTDEELVGYYLKKKVASQKIDLDVIREIDLYRIEPWDLLDRCRIGYEEQNEWYFFSHKDKKYPTGTRTNRATMAGFWKATGRDKAIFDKTKLIGLRKTLVFYQGRAPNGQKTDWIMHEYRLESDENAPPQEEGWVVCRAFKKKTNTQSDNSKSIEGWDSSNYLYENEPITTMSAVMNTSHLQRSFMPSSSKSFFCKQEFNRQNNNDTKLKNLNTLIHSDNHSFLQLPHLESPHLPLFKRPVVDNNNNKDPEEAAVEKVTDWRALDKFVASQLSQESKKQEEGDDEAIGSILDYHQQELNNGSAEMALFMLQGSNFIQGEGEDKYISGFLASTSETQLGICIFDK
FtNAC41	FtPinG0000422400.01.T01	CDS	ATGGGATCATTGCCACCCGGTTTTCGGTTTCACCCAACTGATGAAGAGCTTATAGGTTATTACCTTAAGAGGAAAGTAGAAGGACAAAAAATTGAGCTTGAAGTAATCCCTGTCATAGATTTTTACAAGTATGATCCTTGGGAGTTACCAGATAAGTCATTTCTTCCTACAAAAGACATGGAATGGTTCTTTTTTAGTCCAAGGGACAAGAAGTATCCAAATGGCTCAAGAACAAACAGAGCCACCAGAGCTGGCTACTGGAAAGCCACTGGTAAGGACCGGAAAGTGGTCTCCGGTTCCTCTATTATTGGTTATCGTAAAACCCTTGTGTTCTATCAAGGCCGCGCTCCTTTAGGGAACCGAACTAGCTGGGTCATGCACGAGTATCGCCTTTGTGAT…
		Protein	MGSLPPGFRFHPTDEELIGYYLKRKVEGQKIELEVIPVIDFYKYDPWELPDKSFLPTKDMEWFFFSPRDKKYPNGSRTNRATRAGYWKATGKDRKVVSGSSIIGYRKTLVFYQGRAPLGNRTSWVMHEYRLCDEHFDGSPNLKGVFALCRVLKKTEAKLNTTSSKVGSGSSNEELAPKESVNEPLSNSNESAFNSQVNQSTNSTPISSPFDITRTSELDTTSTQPNSDNMWVSPELILDSSKGCSVGKDSVLNYLPQFDEYQNSMVSWQFYNQQEIAPNSPYSNFPGEIDQVMPAYSGNMDYLGYYVNEEIQYECYNQNNTYTGLF
FtNAC74	FtPinG0002173000.01.T01	CDS	ATGGAGAGTACGGACTCGTCGATGACGTCCGGTGGAGCTGGAGTAGGGCCACAGTTGCCGCCGGGATTTCGATTCCATCCTACCGACGAGGAGTTGGTGGTTCATTACCTAAAGAAGAAGGCTCAATCTTCTCCTCTTCCTGTAGCCATCATCGCTGAAGTCGATCTTTATAAATTTGATCCGTGGGAGCTACCAGCTAAGGCAACGTTTGGTGAGCAAGAGTGGTATTTCTTCACCCCAAGGGATCGCAAGTATCCGAACGGAGCAAGACCAAACAGAGCAGCAACGTCAGGCTACTGGAAAGCGACGGGAACTGATAAGCCGGTGCTGACGTCAGGCGGGGCCCAGAAGGTAGGGGTTAAGAAGGCTCTGGTTTTCTATGGCGGGAAGCCTCCAAAG…
		Protein	MESTDSSMTSGGAGVGPQLPPGFRFHPTDEELVVHYLKKKAQSSPLPVAIIAEVDLYKFDPWELPAKATFGEQEWYFFTPRDRKYPNGARPNRAATSGYWKATGTDKPVLTSGGAQKVGVKKALVFYGGKPPKGEKTNWIMHEYRLADNKPSSTYDPAKKRGSLRLDDWVLCRIYKKNSHKPVDNDHSEHFMTDNDMPMPQGLNNHQNHEHNLFDEMLEPTRTTIGSSLSLPSLPSIEGSTPTASTFLHKRTLPFLYWNEDEMATRCKRTAETITDQSEARTFDVNTMANQDNNSSSMAAGLISQLHLAGEGGQTQAMLPGPLGEGVLRQPYQLSGLNWYT
FtNAC38	FtPinG0000412300.01.T01	CDS	ATGGGTTTGAAAGATATTGGAGAAACTCTCCCACCTGGGTTTAGATTCTACCCAAGTGATGAAGAATTGGTATGCCATTATCTTCATAAGAAGATTGCTAATGAAGATATATTGAAGGGGACTTTAGTTGAGATTGATTTGCATACTTGTGAGCCTTGGCAACTTCCTGAGGTGGCGAAACTAAATGGAAGCGAGTGGTATTTCTTCAGCTTTCGTGATAGAAAATACGCAACAGGATTCAGGACCAATAGAGCGACGACATGTGGATATTGGAAGGCAACCGGAAAGGATCGGGTCATACTTGACCCGAATACCCAACAAATAGTGGGCATGAGGAAGACTTTGGTATTCTACAAGAATCGGGCACCCAATGGCTTGAAAACGGGTTGGATTATGCAC…
		Protein	MGLKDIGETLPPGFRFYPSDEELVCHYLHKKIANEDILKGTLVEIDLHTCEPWQLPEVAKLNGSEWYFFSFRDRKYATGFRTNRATTCGYWKATGKDRVILDPNTQQIVGMRKTLVFYKNRAPNGLKTGWIMHEFRLETPHMPPKEDWVLCRVFEKNKGDSVHENPHLFDTTTTSSYPTLTNSHQNIMNYKYQLSNSIAFNQSSQTLTYNYPNALDNNSLTLLNPNYNNMLQLLKEGNSSGHISSFNDLIMADHLPNNDDDGDQQYGLQWDMMGYGISHGHDDDHHHHELDGMGFEDDNGVVLL
FtNAC22	FtPinG0006134400.01.T01	CDS	ATGGATAATAATAATATTACTAGTCATTTGATGTCTATCTCCGCCACCACCACCACAACCGATCTCATCGATGCGAAGCTCGAAGAACACCAACTTTGTGCATCAAGACAATGTCCTAGATGTGGTCACAAACTTTCCAAGCGGGATTGGGTAGGTTTACCTGCAGGGGTAAAATTTGACCCAACTGATCAAGAACTTATAGAGCATCTTGAAGCTAAAGTGGTGGAAGGGGAAAGCAACAAAGCTCATCCTTTGATAGATAAATTCATCCCTACACTTGATGGTGAAGATGGGATTTGTTACACCCATCCTGAGAAGCTTCCTGGAGTGACAAGAGATGGATTAAGTAGACACTTCTTCCATAGGCCATCTAAAGCCTACACAACCGGAACTCGAAAA…
		Protein	MDNNNITSHLMSISATTTTTDLIDAKLEEHQLCASRQCPRCGHKLSKRDWVGLPAGVKFDPTDQELIEHLEAKVVEGESNKAHPLIDKFIPTLDGEDGICYTHPEKLPGVTRDGLSRHFFHRPSKAYTTGTRKRRKIQTECDLQGETRWHKTGKTRPVMVNGQQKGCKKILVLYTNFGKNRKPEKTNWVMHQYHLGQHEEEKEGELVVSKIFYQTQPRQCNWSSSAEKAALSVSGPTNVVAGEGSGEASGSVSSKEAAAMAATSAHHSDEMMSMGVAYTNALELHQLKTDPYGFVSFSKGFDEAGIVGGGQRESIAEQIRSSMSAATCDPSHHMTSQHDHLHQQQHHHLATAAFHISRPSNPISQIISPPPLHHASIILDDHASFHAPRIILPHHNFQQ…
FtNAC55	FtPinG0004358700.01.T01	CDS	ATGGCTAAGAGTTGGATAATTGATGGAAAAACTATTGCTAGGAAAGTGTTTAATGCAACATCTTGTCCTACAAAGCAAATAAAAGATTCTGGTGGAAAGCGTGAATGTCCAAAGTGTCACTACTGGATCGACAACAGCGAGGTTTCATATGAATGGCCTGGCCTACCGGCTGGTGTCAAATTTGATCCATCTGATATTGAGCTTCTGGATCATCTTGCTGCTAAACGTGGAGTCAGGAATGCAAGGCCTCATATGTTTATTGATGATTTCATCCCAACTCTCAACGGAGACAGAGGGATTTGCTACACCCATCCAAAGAATCTTCCAGGTGCTAAGAAAGATGGAAGCTGCATCCACTTCTTTCACCAAACTGCAAACGCTTATGCATCTGGTGCAAGA…
		Protein	MAKSWIIDGKTIARKVFNATSCPTKQIKDSGGKRECPKCHYWIDNSEVSYEWPGLPAGVKFDPSDIELLDHLAAKRGVRNARPHMFIDDFIPTLNGDRGICYTHPKNLPGAKKDGSCIHFFHQTANAYASGARKRRKIQNDQSEERVRWHKTGKTKPVVDINGVQKGCKKIMVLYRCSKKGTKPIKSNWVMHQYHLGMEEDEKEGSYVVSKIYYQQQKETGKDNNVIVQEEPLMMMDSIGPDTPTPNPPRPGSSGLCDDVPNQDLKLANEEFKPAYNLQPEEDSKYDPSVAAEFQAVDLHSNDLLCNESCTSLIDGYVHGMDHVTDGSLGRSYGLSELENFDFDTPPEFSLADLQFCSQESIFSWLDRL
FtNAC20	FtPinG0008478400.01.T01	CDS	ATGGAAGCTCTTCCATTTGCAAATCTACCGTTGGGTTTCAGATTCAGGCCTACCGATGTCGAACTCATTGATCACTACCTTCGCCTCAAGATCAATGGCAATCACAAGGATGTTAGTGTCATCAGAGAAGTTGATGTTTGTAAGGTTGAGCCTTGGGATTTACCTGGTTTATCAATCATACAGACAACTGATCAAGAGTGGTTTTTCTTCTGTCCTCGAGACCGCAAGTATGCGAATGGACAGAGGTCTAACCGGGCCACCAGTAAAGGATACTGGAAAGCAACTGGGAAGGACCGGCGAATTGTGTCAAGGACAGTGGGATTGATAGGGATGAAGAAGACTCTTGTTTTTTACAAGGGACGTGCTCCCAAGGGCGAGAGAACCTTCTGGGTTATCCAT…
		Protein	MEALPFANLPLGFRFRPTDVELIDHYLRLKINGNHKDVSVIREVDVCKVEPWDLPGLSIIQTTDQEWFFFCPRDRKYANGQRSNRATSKGYWKATGKDRRIVSRTVGLIGMKKTLVFYKGRAPKGERTFWVIHEYRPTIKELDGTQPGQEAFVLCRLFKKPEDRKQTDDEASNCDEDEVILCSPIATPASNGDLQLDAAHIQQPPTLCMQGIECFLSESLVPAASYSNSCNTVAEEVKLKVTTAQVNLENDVKLFHSTEVPPLLTFNQVLTGPISVIMDNTGTSEFGIPPSAMQIQNGESENVIAEYLDSVLNNPYVYSSETWYPNLPNDCKNINGMMSKIVGESSSVNSEFEVTRAQYDRAVQNPEVFHFPSYDPMRNLSHLQPRPYPDDGWFSDADV…
FtNAC5	FtPinG0005791100.01.T01	CDS	ATGGGAATACCCGATAGAGATCCGCTTGCCCAATTGAGCTTACCGCCGGGTTTCCGGTTTTACCCGACTGACGAGGAGCTGATGGTTCAATATCTTTGCCGACAAGTCGCTGGCCTCCACTTCCACCTTCCCATCATCGCTGAAATCGATCTGTACAAGTTTGATCCGTGGATCTTGCCCAGCAAAGCTTTGTTTGGGGAGAAAGAATGGTACTTCTTCAGCCCAAGGGACCGTAAGTATCCAAACGGGTCAAGACCCAACAGAGTAGCCGGGACGGGTTACTGGAAGGCTACGGGTACGGACAAGGTGATCACATCTCAGGGCACAGCCGTTGGGATCAAGAAAGCACTTGTCTTCTACATTGGAAAAGCTCCCAAAGGTACCAAAACCAATTGGATC…
		Protein	MGIPDRDPLAQLSLPPGFRFYPTDEELMVQYLCRQVAGLHFHLPIIAEIDLYKFDPWILPSKALFGEKEWYFFSPRDRKYPNGSRPNRVAGTGYWKATGTDKVITSQGTAVGIKKALVFYIGKAPKGTKTNWIMHEYRLSQSTTSKPGGSKLDDWVLCRIYKKNSGAAKPTESVTNTGGSSSTSSTQFDDVLESVPEMNDGFLVENEREGFQSLGSGSMDWATLAGLEVGGIGLSQAQVQQGQLNNGSAMWLPSACIPQMSHVESPQEKFRRRVEEEVQSGLRGQRVNPLGEFFGQSYEDQVDPFAISFSAPMAGYGFRQ
FtNAC62	FtPinG0009519800.01.T01	CDS	ATGGCGAATCTTTATGAAAACATACAAAAGCCTGAATTGCTTCCGGGTTTTCGATTCCATCCAACCGATGAAGAGCTCATCATTCACTACTTGTTTCAGAAGACTCTCGATTCGAGTTTCACCTCTTTCGCAGTTGGAGAAGCTGATTTGAAGAAGGTCGAACCATGGGAGTTACCTTGGAAAGCAAACATGGGAGAAGAAGAATGGTATTTCTTCTGTTTAAGAGAAAGGAGGTATCCAACTGGACAAAGAACAAACAGGGGCACAGCATCTGGTTATTGGAAGGCTACTGGCAAAGATAAAGAGATTTTTGGCGCTAAATCTCTGGTGGGTATGAAGAAAACTCTCGTTTTCTACGAAGGACGAGCTCCTAAAGGTGTTAAATCGAATTGGGTGATG…
		Protein	MANLYENIQKPELLPGFRFHPTDEELIIHYLFQKTLDSSFTSFAVGEADLKKVEPWELPWKANMGEEEWYFFCLRERRYPTGQRTNRGTASGYWKATGKDKEIFGAKSLVGMKKTLVFYEGRAPKGVKSNWVMHEFRLDGIYSKDNLPDTAQSEWVISKVFNKNASGKKTHISDLQKPNSEAEDIDHQHQPSTSLPPLTESSPRSISFETKPTFPINQPSSFAPEIDDSSSFSFKYCTESFFNHDDQSIFKFLIDEDGDGNDLLSSLKLGISEDTGPSGSRDGGGGSDLGDGLAIRDPFDIDYLINC
FtNAC29	FtPinG0000714100.01.T01	CDS	ATGTCCCCGATGAATACATCTCGCACTGAAGAGATCAGTTCTCTCTGGTCGGATGAACAACTCTGTAAGTGGTTGGAATCCATCCAAAAGGGATCACTTGGGGCTTTTCTTCCGCGTAATGTATTCACTGATGTCAACCCTTATCCACATCATCCATCAAACTTACCCGTTGGCATTTGGTATGTTGTGCATTCTAAAGATCCAAAACAAGCAAAAGTAGGATTCTGGAAGGCCAATGGTGATCCTTGCAGAATATATTCCGATTCTTTAATCATTGGTTGGAGAACTACATTTGAGTTTTATGAACGCGTCTCTCCTAATGACAATCGGACCGATTGGGTGATGCAAGAGTACTCGATAAGTGATCTTGGCTCTAGTAGTAGTACTAACATTAAGGGC…
		Protein	MSPMNTSRTEEISSLWSDEQLCKWLESIQKGSLGAFLPRNVFTDVNPYPHHPSNLPVGIWYVVHSKDPKQAKVGFWKANGDPCRIYSDSLIIGWRTTFEFYERVSPNDNRTDWVMQEYSISDLGSSSSTNIKGESSLCRVFHLDRESKTGNPDQQQANIDDNKSDKPLKSKLHEEMERYQAMLPQQGDLLLHADCFAEGDYLEMLDLCNPQSSSSTSDNSSCVSVSSDVYFDSDALLQELENEVCLTNPSSYKYSTSRSDDMVVTVVADQGSIVDGKNKTEESDKVEGLEPGITIERRHPDKKHVSEHTKTPPPPPPPPVSNNVGASSSRHPPGGDKGKKVVRVNSLKKFFCFLSF
FtNAC3	FtPinG0002467600.01.T01	CDS	ATGGAGGATTCGTTCCCGCCGGGGTTTCGGTTCTACCCGACGGAAGAAGAGCTCCTCACATTCTATCTCCAACATAAGATGGACGGAACTCGGCCGGAGCTTGATCGTGTCATTCCCATTGTCGACATTTACGCTAACGAGCCGTGGGATCTTCCAAGGTTGGTAGGAGATCGGTGTTGCGGGGAAACGGAACAATGGTTCTTCTTCATGCCACAACAAGAGAGAGAGGCACGTGGCGGTAAGCCTAACCGAACAACGTCGACCGGTTACTGGAAGGCGACCGGTTCACCTGGATACGTGTACTCGACGAGTGAGAAGAAGGTGATAGGAGTGAAGAAAACCATGGTTTTCTACAAGGGTAGAGCTCCTACTGGTCGGAAGACCAAATGGAAGATGAAC…
		Protein	MEDSFPPGFRFYPTEEELLTFYLQHKMDGTRPELDRVIPIVDIYANEPWDLPRLVGDRCCGETEQWFFFMPQQEREARGGKPNRTTSTGYWKATGSPGYVYSTSEKKVIGVKKTMVFYKGRAPTGRKTKWKMNEYKAIDTTQNISSSIPKLRHEMSVCRVYITSGSSRAFDRRPSAMAIGRNPINEAPAAGAAEPIAAAHVSGVNMAPAAPVSISDSSKSGEEDCRRLDDVGSSNNFDEEMMSGFEPLLEWEHFNWP
FtNAC47	FtPinG0005738000.01.T01	CDS	ATGGCCGCAAAATCGATCTCGAGATCATCCCCGGAAGTCGATCTCTACAAATGCGAGCCTTGGGAGCTCCGAGCAAGTCTTTGTTGCCGAGCAAGGATATGGAATGGTACTTCTTTAGCCCTAGAGATCGAAAATACCCGAACGGAACCAGGACTAATCGTGCTACGAAACTCGGGTATTGGAAGGCGACCGGGAAGGATAGGAGAGTTAACATGCAAACGAAAGCTGTTGGAACGAAGAAAAACTCTTGTTTATTATAGAGGAAGAGCTCCTCATGGCATTCGAACCGGTTGGGTCATGCATGAATACCGACTTGATGAAAGGGAGTGTGAAGTTGCTTCCGGTGTGCAGGATGCGTATGCACTTTGTCGGGTGTTCAAGAAGGCAACCATAACCATA…
		Protein	MAAKSISRSSPEVDLYKCEPWELRASLCCRARIWNGTSLALEIENTRTEPGLIVLRNSGIGRRPGRIGELTCKRKLLERRKTLVYYRGRAPHGIRTGWVMHEYRLDERECEVASGVQDAYALCRVFKKATITIPSNTQSPRMEDLIATSPARAKSRIVIDHRVSISTMKEEVTISRAPSTPSQSRDSLPTPSLLLIWPPDLPTIIFNNSIKTGNGCSSWLTKTTSLSQFRLPELSSFQG
FtNAC51	FtPinG0005885800.01.T01	CDS	ATGAATTCGAAGCTAAATGATCTAAAGATGAATGGAAAAGTGAAATTGCCACCTGGGTTTAGATTTCACCCAACAGACCTGGAGTTGGCCCTGCAGTACCTCAAACCCAAGCTCGAATCCCGTCCTTTGCCTTGCTCCATAATCCCTCACTTTGATGTTTACAGAGCCGATCCTTGGGACTTGCCTGGTGATAAGAAGAAGGAGAGGTACTTTTTCAGCACAAGGGAGTCCAAGTATCCGAAGGGAAACCGGTTAAACCGGTCAACTATCTCCGGTTATTGGAAAGCCACCGGTAAAGACAAGCCTATTCTACTCAGAACCCAAGTAGCTGGAATGAAGAAGACGTTGGTTTTCTACACAGCCAAAACCCGCACTGATTGGATTATGCATGAATACCGT…
		Protein	MNSKLNDLKMNGKVKLPPGFRFHPTDLELALQYLKPKLESRPLPCSIIPHFDVYRADPWDLPGDKKKERYFFSTRESKYPKGNRLNRSTISGYWKATGKDKPILLRTQVAGMKKTLVFYTAKTRTDWIMHEYRLSASYEESSRDDCVLCRIFLKKRNGEDAIHGKSKTVVYDDFMTPDLNVTPSSSTSSSVTDAESSCCDSLITHL
FtNAC72	FtPinG0002237100.01.T01	CDS	ATGGCGCCGATGAGTCTCCCACCCGGCTTTCGATTCCATCCCACAGACGAAGAGCTCGTCGCTTACTACCTCGATCGGAAAATCACCGGTCGAAAAATCGAGCTCGAAATTATCCCCGAAATCGATCTCTACAAATGCGAGCCCTGGGATTTACCTGAGAAATCGTATTTGCCGAGCAAGGACATGGAATGGTACTTTTTCAGTCCGAGAGATAGAAAGTATCCAAACGGGTCGAGGACGAACCGGGCCACCCGGGCCGGATACTGGAAAGCAACGGGTAAGGATCGGACTGTAAGCTCGAAGAAAAAGCCCGTTGGGATGAAGAAGACGCTTGTTTATTACAGAGGGCGGGCCCCACATGGCATTCGAACCGACTGGGTTATGCATGAGTATCGTCTT…
		Protein	MAPMSLPPGFRFHPTDEELVAYYLDRKITGRKIELEIIPEIDLYKCEPWDLPEKSYLPSKDMEWYFFSPRDRKYPNGSRTNRATRAGYWKATGKDRTVSSKKKPVGMKKTLVYYRGRAPHGIRTDWVMHEYRLLQSFPGSTAPSLKDSYALCRIFKKTQIEKLKDQQNNGGNSSLRDNSDEQVTINDESFDREEDNLILGQNELDCSNKFPSQASSELTQGTSPTDEAQHRTPINSDEANSVAVSDNAQYATNSLYPLASHCLSNLFHEDMQITECLNANYPTPYPSLLLDDFPQINVGDVYEENFKDYVSGTVMLEDIYALCSSQEPSMIPLLEDI
FtNAC35	FtPinG0008676000.01.T01	CDS	ATGGGATCATTGCCACCCGGTTTTCGGTTTCACCCGACAGACGAAGAGCTGGTTGGGTACTATCTTAAGAGGAAGGTAGAAGGACTGGAGATTGAACTTGAAGTAATTCCTGTGGTTGATTTTTATAAGTATGATCCATGGGAGTTACCAGATAAATCATTTCTTCCTAGAAGAGACATGGAATGGTTCTTTTTCTCTCCAAGGGACAAGAAATACCCAAATGGCTCAAGAACTAACAGAGCCACCAAATCTGGATACTGGAAGGCCACTGGTAAAGACCGGAAAGTTGTATCCGATTCCTCAATCATTGGTTACCGTAAGACCCTTGTTTTCTATCAAGGACGCGCTCCATTAGGTGACCGTACAAATTGGATTATGCATGAGTATCGCCTTTGTGAT…
		Protein	MGSLPPGFRFHPTDEELVGYYLKRKVEGLEIELEVIPVVDFYKYDPWELPDKSFLPRRDMEWFFFSPRDKKYPNGSRTNRATKSGYWKATGKDRKVVSDSSIIGYRKTLVFYQGRAPLGDRTNWIMHEYRLCDHHSDGLPNFKGAFALCRVVKKTDAKLNSTDSSNKDIASCSTANESGYSTPMSSPFDMAKTNSNNMWVSPELILDSSKEYSQGQETVSSYLPQYEYQNSMVSWQPYNQQGISPSSSYSNFNDETEHVDNLSCIGNMGYLGYYGNEDIQYEYYDQINSHGGPF
FtNAC56	FtPinG0001980200.01.T01	CDS	ATGGCAGTAGCATCTTCAACAAAAGCCATGAATTCAAACGAAGAAAACATCAACAACGACAACAACAACGCGACCACTAAGTTGGTGCAGCAACCAGAAGACGATCACGAGAACGACACCGTTATGCCCGGATTCCGTTTCCACCCCACCGAGGAAGAGCTCGTTGAGTTCTATCTCCGTCGTAAAGTCGAGGGCAAGAAATTCAACGTCGAGCTCATCACTTTTCTCGATCTCTATCGTTACGATCCATGGGAGCTTCCAGCCATGGCGGCGATTGGGGAGAAAGAGTGGTACTTTTACGTGCCTCGAGATCGGAAGTACCGAAACGGAGACCGTCCGAACCGGGTAACCACTTCCGGTTACTGGAAAGCAACCGGAGCAGACCGGATGATCCGGTCG…
		Protein	MAVASSTKAMNSNEENINNDNNNATTKLVQQPEDDHENDTVMPGFRFHPTEEELVEFYLRRKVEGKKFNVELITFLDLYRYDPWELPAMAAIGEKEWYFYVPRDRKYRNGDRPNRVTTSGYWKATGADRMIRSESSRPIGLKKTLVFYSGKAPKGIRTSWIMNEYRLPQHETEKHQKAEISLCRVYKRAGVEDHVSIPRGISSRTKHCASTSTMTNQHQPAAQLTEKTSETTDASSSTEVGATVALGLSHGHQNASSNYTIMSPLTISNQLAEAHLPSMNPPNNFLNIGNGFMINPSPVVVDDLHRLVSFQQHFNPVTATSPSTSLFSSLLHQTSSSLPPMSSAVGPVVGFSDRLWEWNAVVPEQQQQPPTARDFDGGFK
FtNAC18	FtPinG0000707100.01.T01	CDS	ATGTCGTCGGAAGACTTGCAGATGCCACCCGGTTTCCGATTCCACCCAACAGATGAAGAGCTTGTAGTCCATTACCTTTGCCGGAAATCCGCCGGCCAACCAATCGCCGTTCCGATCATCGCTGAGCTCGATCTTTACAAATTCGATCCTTGGCAGCTTCCAGGGAAAGCATTGTACGGCGAAAAAGAATGGTATTTTTTCTCGCCACGAGACCGGAAATACCCAAACGGTTCGAGACCGAACCGGGCAGCCGGAACCGGGTATTGGAAGGCCACCGGAGCCGATAAACCAATCGGAAAGCCAACAACAATGGGGATTAAAAAGGCTTTGGTTTTCTACGCCGGTAAGCCGCCAAAGGGGGTCAAAACCAATTGGATTATGCACGAGTATCGTCTCGCT…
		Protein	MSSEDLQMPPGFRFHPTDEELVVHYLCRKSAGQPIAVPIIAELDLYKFDPWQLPGKALYGEKEWYFFSPRDRKYPNGSRPNRAAGTGYWKATGADKPIGKPTTMGIKKALVFYAGKPPKGVKTNWIMHEYRLANVDRSAGKHSNLRLDDWVLCRIYNKKGGLEKVNAVEYSEFEDKKPAISSLVRTGFAGNDLLHFDKSESVPRCHTTDSSGSEHAEVTCDREVQSLPKWSELERSLDFGFGFMDTFPGDPFNQPSAQGFISPLQDMFMYLS
FtNAC69	FtPinG0009174300.01.T01	CDS	ATGGCTCCATCTAAGAATATGCAGCAAGAAGATAAGGATGATGTAGCATTGAGCTTCATGCTTCCCGGGTTTCGGTTCCACCCGACCGAAGAGGAGCTCCTCGAGTTCTACCTAAGGAACACGATTTTTCGAAAGAAGTTGAATTTCGATGTGATTGGATTCCTCAACATTTATCACTATGATCCATGGGACTTGCCTGGGTTGGCAAAGATTGGAGAGAGAGAATGGTATTTCTTTGTTCCAAGAGAGAGAAAAGCAAGCAATGGAGGGAGACCTAACCGAACAACCGAAAAGGGTTTTTGGAAAGCAACCGGATCAGACCGGAAAGTCGTAAGCCTTTCGATTCCTAAGCGGGTAATTGGATATAGAAAAACACTTGTGTTCTACAAGGGAAGAGCT…
		Protein	MAPSKNMQQEDKDDVALSFMLPGFRFHPTEEELLEFYLRNTIFRKKLNFDVIGFLNIYHYDPWDLPGLAKIGEREWYFFVPRERKASNGGRPNRTTEKGFWKATGSDRKVVSLSIPKRVIGYRKTLVFYKGRAPRGTKTDWIMNEYRLPDNCSLSKDMVLCKVYRKATSLKVLEQWAAIEGETSNTKSTSQFQGCPSYSYPTSTSPLSSNGTNSHCGPHESLMQPMMSYHVADESKMDFGPNQFPEFVEEKPSCSPSTSAKSSSLRLPLGQEMLPKLEVPTNVDWAQAQDPLLAQICSPWLESILRQFTPPALTPFANML
