# Supplementary material for: Genome-wide analysis of the NAC transcription factor family in Tartary buckwheat (Fagopyrum tataricum)
Source: BMC Genomics. 2019 Feb 6;20:113. doi: 10.1186/s12864-019-5500-0 (PMC6366116; doi:10.1186/s12864-019-5500-0)
Supplement: Supplementary file 2 — Table S2. Analysis and distribution of conserved motifs in Tartary buckwheat NAC proteins. (XLS 31 kb) [file 12864_2019_5500_MOESM2_ESM.xls]

## Sheet: Tarary buckwheat
Supplementary Table 2 Analysis and distribution of conserved motifs in tartary buckwheat NAC proteins.
Motif	Width	Best possible match
1	29	KAKTGEKEWYFFSPRDRKYPNGSRTNRAT
2	15	PKGEKTBWIMHEYRL
3	21	PPGFRFHPTDEELVVYYLKRK
4	15	LVGMKKTLVFYRGRA
5	15	SGYWKATGKDKPIYS
6	21	IDLDIIPEVDLYKFEPWDLPE
7	15	RLDDWVLCRVFKKSG
8	50	DEFIPTLDGEDGICYTHPEKLPGVTKDGLARHFFHRPSKAYTTGTRKRRK
9	11	GPKNGEQYGAP
10	14	DWRFLDKLVASQLS

## Sheet: others species
Supplementary Table 2 Analysis and distribution of conserved motifs in NAC proteins of eight species .
Motif	Width	Best possible match
1	32	KAKMGEKEWYFFSPRDRKYPNGSRTNRATGSG
2	15	LPPGFRFHPTDEELV
3	15	PKGEKTBWVMHEYRL
4	15	LVGMKKTLVFYKGRA
5	15	IAEVDLYKCEPWDLP
6	15	YWKATGKDKPIYSSG
7	15	KKDEWVLCRVFKKSG
8	50	EFIPTJEGEBGICYTHPEKLPGVTKDGLSRHFFHRPSKAYTTGTRKRRKI
9	15	YYLKRKVAGKPIPLD
10	36	HQIATSAFHISRPSHPISTIISPPPLHHASIILDDN
