# Supplementary material for: Genome-wide analysis of the NAC transcription factor family in Tartary buckwheat (Fagopyrum tataricum)
Source: BMC Genomics. 2019 Feb 6;20:113. doi: 10.1186/s12864-019-5500-0 (PMC6366116; doi:10.1186/s12864-019-5500-0)
Supplement: Supplementary file 3 — Table S3. One-to-one orthologous relationships between Tartary buckwheat and other plants. (XLS 88 kb) [file 12864_2019_5500_MOESM3_ESM.xls]

## Sheet: Tarary buckwheat-Arabidopsis
Supplementary Table 3 One-to-one orthologous relationships between tartary buckwheat and Arabidopsis thaliana
FtNAC Gene Name	FtNAC Gene ID	AtNAC Gene ID
FtNAC12	FtPinG0002560000.01	AT1G52880.1
FtNAC18	FtPinG0000707100.01	AT5G63790.1
FtNAC21	FtPinG0001847100.01	AT3G04420.1
FtNAC70	FtPinG0002339300.01	AT5G07680.1
FtNAC3	FtPinG0002467600.01	AT5G22380.1
FtNAC12	FtPinG0002560000.01	AT3G15510.1
FtNAC13	FtPinG0002561000.01	AT1G52890.1
FtNAC13	FtPinG0002561000.01	AT3G15500.1
FtNAC13	FtPinG0002561000.01	AT4G27410.2
FtNAC17	FtPinG0002967400.01	AT5G64060.1
FtNAC4	FtPinG0003149900.01	AT5G50820.1
FtNAC55	FtPinG0004358700.01	AT3G01600.1
FtNAC55	FtPinG0004358700.01	AT5G14490.2
FtNAC31	FtPinG0005167000.01	AT5G63790.1
FtNAC10	FtPinG0005490300.01	AT5G50820.1
FtNAC6	FtPinG0005624400.01	AT1G77450.1
FtNAC5	FtPinG0005791100.01	AT1G52890.1
FtNAC5	FtPinG0005791100.01	AT3G15500.1
FtNAC51	FtPinG0005885800.01	AT5G13180.1
FtNAC32	FtPinG0006087500.01	AT1G69490.1
FtNAC8	FtPinG0006190400.01	AT2G18060.1
FtNAC8	FtPinG0006190400.01	AT4G36160.1
FtNAC8	FtPinG0006190400.01	AT5G66300.1
FtNAC11	FtPinG0006563600.01	AT1G77450.1
FtNAC75	FtPinG0007173800.01	AT2G27300.1
FtNAC75	FtPinG0007173800.01	AT5G22290.1
FtNAC33	FtPinG0007471500.01	AT1G32770.1
FtNAC14	FtPinG0009276000.01	AT3G15170.1
FtNAC14	FtPinG0009276000.01	AT5G53950.1

## Sheet: Tarary buckwheat-beet
Supplementary Table 3 One-to-one orthologous relationships between tartary buckwheat and beet.
FtNAC Gene Name	FtNAC Gene ID	BvNAC Gene ID
FtNAC16	FtPinG0000381200.01	KMT12490
FtNAC38	FtPinG0000412300.01	KMT09915
FtNAC38	FtPinG0000412300.01	KMT09915
FtNAC41	FtPinG0000422400.01	KMT11712
FtNAC39	FtPinG0001096800.01	KMT09528
FtNAC2	FtPinG0001415000.01	KMT01931
FtNAC70	FtPinG0002339300.01	KMT10783
FtNAC12	FtPinG0002560000.01	KMT13026
FtNAC64	FtPinG0002596000.01	KMT20220
FtNAC17	FtPinG0002967400.01	KMT14086
FtNAC31	FtPinG0005167000.01	KMT13988
FtNAC7	FtPinG0005406300.01	KMT09172
FtNAC42	FtPinG0005506000.01	KMT09915
FtNAC37	FtPinG0005564800.01	KMT20220
FtNAC37	FtPinG0005564800.01	KMT12490
FtNAC6	FtPinG0005624400.01	KMT13026
FtNAC65	FtPinG0005688900.01	KMT07378
FtNAC9	FtPinG0005759000.01	KMT06740
FtNAC51	FtPinG0005885800.01	KMT07378
FtNAC78	FtPinG0005906600.01	KMT03238
FtNAC32	FtPinG0006087500.01	KMT07023
FtNAC45	FtPinG0006621300.01	KMT07023
FtNAC68	FtPinG0006919900.01	KMT20084
FtNAC33	FtPinG0007471500.01	KMT12490
FtNAC23	FtPinG0007823100.01	KMT16456
FtNAC67	FtPinG0008202100.01	KMT15915
FtNAC69	FtPinG0009174300.01	KMT01274
FtNAC14	FtPinG0009276000.01	KMT13119
FtNAC15	FtPinG0009375400.01	KMT09915
FtNAC57	FtPinG0009449100.01	KMT16456

## Sheet: Tarary buckwheat-soybean
Supplementary Table 3 One-to-one orthologous relationships between tartary buckwheat and soybean.
FtNAC Gene Name	FtNAC Gene ID	GmNAC Gene ID
FtNAC19	FtPinG0003257800.01	KRH34660
FtNAC1	FtPinG0000240100.01	KRH13649
FtNAC1	FtPinG0000240100.01	KRH43817
FtNAC38	FtPinG0000412300.01	KRH32193
FtNAC38	FtPinG0000412300.01	KRG95684
FtNAC38	FtPinG0000412300.01	KRH67403
FtNAC41	FtPinG0000422400.01	KRH04320
FtNAC41	FtPinG0000422400.01	KRH58218
FtNAC18	FtPinG0000707100.01	KRH59618
FtNAC18	FtPinG0000707100.01	KRH63977
FtNAC18	FtPinG0000707100.01	KRH53959
FtNAC2	FtPinG0001415000.01	KRH25656
FtNAC2	FtPinG0001415000.01	KRH26991
FtNAC2	FtPinG0001415000.01	KRH22335
FtNAC21	FtPinG0001847100.01	KRH17271
FtNAC21	FtPinG0001847100.01	KRH72917
FtNAC63	FtPinG0002093100.01	KRH35027
FtNAC63	FtPinG0002093100.01	KRG91745
FtNAC70	FtPinG0002339300.01	KRH63309
FtNAC70	FtPinG0002339300.01	KRH56897
FtNAC70	FtPinG0002339300.01	KRH54575
FtNAC3	FtPinG0002467600.01	KRH30400
FtNAC3	FtPinG0002467600.01	KRH25264
FtNAC3	FtPinG0002467600.01	KRH26657
FtNAC3	FtPinG0002467600.01	KRH22662
FtNAC3	FtPinG0002467600.01	KRG96208
FtNAC3	FtPinG0002467600.01	KRH67952
FtNAC12	FtPinG0002560000.01	KRH26054
FtNAC12	FtPinG0002560000.01	KRH27199
FtNAC12	FtPinG0002560000.01	KRH22138
FtNAC12	FtPinG0002560000.01	KRH55357
FtNAC13	FtPinG0002561000.01	KRH26056
FtNAC13	FtPinG0002561000.01	KRH27200
FtNAC13	FtPinG0002561000.01	KRH22137
FtNAC13	FtPinG0002561000.01	KRH55355
FtNAC64	FtPinG0002596000.01	KRH06383
FtNAC64	FtPinG0002596000.01	KRG97234
FtNAC64	FtPinG0002596000.01	KRH47818
FtNAC17	FtPinG0002967400.01	KRH59567
FtNAC17	FtPinG0002967400.01	KRH64046
FtNAC17	FtPinG0002967400.01	KRH53893
FtNAC48	FtPinG0003134600.01	KRH13649
FtNAC48	FtPinG0003134600.01	KRH43817
FtNAC4	FtPinG0003149900.01	KRH59780
FtNAC4	FtPinG0003149900.01	KRH54134
FtNAC4	FtPinG0003149900.01	KRH41094
FtNAC19	FtPinG0003257800.01	KRG92121
FtNAC55	FtPinG0004358700.01	KRH07132
FtNAC34	FtPinG0004860200.01	KRH32193
FtNAC43	FtPinG0005108300.01	KRH18479
FtNAC43	FtPinG0005108300.01	KRG93526
FtNAC31	FtPinG0005167000.01	KRH59618
FtNAC31	FtPinG0005167000.01	KRH63977
FtNAC31	FtPinG0005167000.01	KRH53959
FtNAC25	FtPinG0005248000.01	KRH70614
FtNAC10	FtPinG0005490300.01	KRH59780
FtNAC10	FtPinG0005490300.01	KRH54134
FtNAC10	FtPinG0005490300.01	KRH41094
FtNAC6	FtPinG0005624400.01	KRH17977
FtNAC6	FtPinG0005624400.01	KRH16387
FtNAC65	FtPinG0005688900.01	KRH06884
FtNAC9	FtPinG0005759000.01	KRH26657
FtNAC9	FtPinG0005759000.01	KRG96208
FtNAC9	FtPinG0005759000.01	KRH67952
FtNAC5	FtPinG0005791100.01	KRH27200
FtNAC5	FtPinG0005791100.01	KRH22137
FtNAC78	FtPinG0005906600.01	KRH60183
FtNAC78	FtPinG0005906600.01	KRH41468
FtNAC32	FtPinG0006087500.01	KRH74907
FtNAC32	FtPinG0006087500.01	KRH70773
FtNAC32	FtPinG0006087500.01	KRG89575
FtNAC8	FtPinG0006190400.01	KRH28777
FtNAC8	FtPinG0006190400.01	KRH08100
FtNAC11	FtPinG0006563600.01	KRH17977
FtNAC11	FtPinG0006563600.01	KRH16387
FtNAC11	FtPinG0006563600.01	KRH64668
FtNAC11	FtPinG0006563600.01	KRH63977
FtNAC45	FtPinG0006621300.01	KRH74907
FtNAC45	FtPinG0006621300.01	KRG89575
FtNAC45	FtPinG0006621300.01	KRH70773
FtNAC46	FtPinG0006624800.01	KRH74854
FtNAC46	FtPinG0006624800.01	KRH18479
FtNAC46	FtPinG0006624800.01	KRG99080
FtNAC46	FtPinG0006624800.01	KRG93526
FtNAC46	FtPinG0006624800.01	KRH70719
FtNAC46	FtPinG0006624800.01	KRH45921
FtNAC68	FtPinG0006919900.01	KRH34977
FtNAC68	FtPinG0006919900.01	KRG91807
FtNAC53	FtPinG0007041900.01	KRH13702
FtNAC75	FtPinG0007173800.01	KRH26664
FtNAC75	FtPinG0007173800.01	KRH22654
FtNAC35	FtPinG0008676000.01	KRH04320
FtNAC35	FtPinG0008676000.01	KRH58218
FtNAC14	FtPinG0009276000.01	KRH22042
FtNAC15	FtPinG0009375400.01	KRH32193
FtNAC15	FtPinG0009375400.01	KRG95684
FtNAC15	FtPinG0009375400.01	KRH67403
FtNAC57	FtPinG0009449100.01	KRH64276
FtNAC62	FtPinG0009519800.01	KRG93561
FtNAC62	FtPinG0009519800.01	KRH40060

## Sheet: Tarary buckwheat-sunflower
Supplementary Table 3 One-to-one orthologous relationships between tartary buckwheat and sunflower.
FtNAC Gene Name	FtNAC Gene ID	HaNAC Gene ID
FtNAC16	FtPinG0000381200.01	OTF84904
FtNAC38	FtPinG0000412300.01	OTG09837
FtNAC38	FtPinG0000412300.01	OTF94036
FtNAC29	FtPinG0000714100.01	OTF91237
FtNAC29	FtPinG0000714100.01	OTG27878
FtNAC29	FtPinG0000714100.01	OTG16171
FtNAC12	FtPinG0002560000.01	OTG26252
FtNAC4	FtPinG0003149900.01	OTG33392
FtNAC55	FtPinG0004358700.01	OTF86235
FtNAC55	FtPinG0004358700.01	OTG20968
FtNAC10	FtPinG0005490300.01	OTF88051
FtNAC37	FtPinG0005564800.01	OTF84904
FtNAC78	FtPinG0005906600.01	OTG30118
FtNAC32	FtPinG0006087500.01	OTG17326
FtNAC45	FtPinG0006621300.01	OTG17326
FtNAC33	FtPinG0007471500.01	OTF84904
FtNAC33	FtPinG0007471500.01	OTG22001
FtNAC67	FtPinG0008202100.01	OTF99884
FtNAC14	FtPinG0009276000.01	OTG11783
FtNAC15	FtPinG0009375400.01	OTG09837
FtNAC15	FtPinG0009375400.01	OTF94036
FtNAC15	FtPinG0009375400.01	OTG14880
		根据自己的实际情况添加sheet，每一个sheet一个物种

## Sheet: Tarary buckwheat-rice
Supplementary Table 3 One-to-one orthologous relationships between tartary buckwheat and rice.
FtNAC Gene Name	FtNAC Gene ID	OsNAC Gene ID
FtNAC41	FtPinG0000422400.01	Os10t0571600-01
FtNAC3	FtPinG0002467600.01	Os01t0862800-01
FtNAC3	FtPinG0002467600.01	Os12t0156100-01
FtNAC6	FtPinG0005624400.01	Os11t0184900-02
FtNAC9	FtPinG0005759000.01	Os11t0154500-01
FtNAC9	FtPinG0005759000.01	Os12t0156100-01
FtNAC46	FtPinG0006624800.01	Os02t0745250-00
FtNAC35	FtPinG0008676000.01	Os10t0571600-01
		根据自己的实际情况添加sheet，每一个sheet一个物种

## Sheet: Tarary buckwheat-tomato
Supplementary Table 3 One-to-one orthologous relationships between tartary buckwheat and tomato.
FtNAC Gene Name	FtNAC Gene ID	SlNAC Gene ID
FtNAC1	FtPinG0000240100.01	Solyc07g066330.2.1
FtNAC16	FtPinG0000381200.01	Solyc08g008660.2.1
FtNAC38	FtPinG0000412300.01	Solyc06g083840.2.1
FtNAC41	FtPinG0000422400.01	Solyc06g061080.2.1
FtNAC41	FtPinG0000422400.01	Solyc08g077110.2.1
FtNAC29	FtPinG0000714100.01	Solyc04g079940.2.1
FtNAC39	FtPinG0001096800.01	Solyc02g084350.2.1
FtNAC2	FtPinG0001415000.01	Solyc07g053590.2.1
FtNAC63	FtPinG0002093100.01	Solyc12g056790.1.1
FtNAC71	FtPinG0002252000.01	Solyc11g008000.1.1
FtNAC70	FtPinG0002339300.01	Solyc03g115850.2.1
FtNAC70	FtPinG0002339300.01	Solyc06g069710.2.1
FtNAC3	FtPinG0002467600.01	Solyc11g068620.1.1
FtNAC12	FtPinG0002560000.01	Solyc10g006880.2.1
FtNAC12	FtPinG0002560000.01	Solyc12g013620.1.1
FtNAC12	FtPinG0002560000.01	Solyc07g063420.2.1
FtNAC13	FtPinG0002561000.01	Solyc07g063410.2.1
FtNAC28	FtPinG0002920400.01	Solyc06g060230.2.1
FtNAC4	FtPinG0003149900.01	Solyc03g097650.2.1
FtNAC19	FtPinG0003257800.01	Solyc11g008000.1.1
FtNAC55	FtPinG0004358700.01	Solyc02g093420.2.1
FtNAC43	FtPinG0005108300.01	Solyc02g087920.2.1
FtNAC25	FtPinG0005248000.01	Solyc05g009840.2.1
FtNAC10	FtPinG0005490300.01	Solyc03g097650.2.1
FtNAC37	FtPinG0005564800.01	Solyc08g008660.2.1
FtNAC6	FtPinG0005624400.01	Solyc07g063420.2.1
FtNAC65	FtPinG0005688900.01	Solyc01g009860.2.1
FtNAC66	FtPinG0005692100.01	Solyc11g008000.1.1
FtNAC9	FtPinG0005759000.01	Solyc09g010160.1.1
FtNAC5	FtPinG0005791100.01	Solyc12g013620.1.1
FtNAC5	FtPinG0005791100.01	Solyc07g063410.2.1
FtNAC32	FtPinG0006087500.01	Solyc04g005610.2.1
FtNAC32	FtPinG0006087500.01	Solyc05g007770.2.1
FtNAC8	FtPinG0006190400.01	Solyc02g084350.2.1
FtNAC11	FtPinG0006563600.01	Solyc06g060230.2.1
FtNAC45	FtPinG0006621300.01	Solyc04g005610.2.1
FtNAC45	FtPinG0006621300.01	Solyc05g007770.2.1
FtNAC46	FtPinG0006624800.01	Solyc02g087920.2.1
FtNAC46	FtPinG0006624800.01	Solyc05g007550.1.1
FtNAC68	FtPinG0006919900.01	Solyc11g018660.1.1
FtNAC68	FtPinG0006919900.01	Solyc06g065410.2.1
FtNAC75	FtPinG0007173800.01	Solyc11g068750.1.1
FtNAC75	FtPinG0007173800.01	Solyc06g074170.2.1
FtNAC23	FtPinG0007823100.01	Solyc03g080090.2.1
FtNAC35	FtPinG0008676000.01	Solyc06g061080.2.1
FtNAC35	FtPinG0008676000.01	Solyc08g077110.2.1
FtNAC69	FtPinG0009174300.01	Solyc10g055760.1.1
FtNAC14	FtPinG0009276000.01	Solyc07g062840.2.1
FtNAC15	FtPinG0009375400.01	Solyc09g025310.2.1
FtNAC57	FtPinG0009449100.01	Solyc03g080090.2.1
FtNAC61	FtPinG0009519600.01	Solyc02g088180.2.1
		根据自己的实际情况添加sheet，每一个sheet一个物种

## Sheet: Tarary buckwheat-grape
Supplementary Table 3 One-to-one orthologous relationships between tartary buckwheat and grape.
FtNACGene Name	FtNAC Gene ID	VvNAC Gene ID
FtNAC1	FtPinG0000240100.01	VIT_19s0027g00230.t01
FtNAC16	FtPinG0000381200.01	VIT_02s0025g02710.t01
FtNAC38	FtPinG0000412300.01	VIT_07s0005g03610.t01
FtNAC41	FtPinG0000422400.01	VIT_02s0012g01040.t01
FtNAC18	FtPinG0000707100.01	VIT_07s0031g02610.t01
FtNAC29	FtPinG0000714100.01	VIT_18s0001g11980.t01
FtNAC39	FtPinG0001096800.01	VIT_04s0023g03110.t01
FtNAC71	FtPinG0002252000.01	VIT_13s0019g05230.t01
FtNAC70	FtPinG0002339300.01	VIT_17s0000g06400.t01
FtNAC3	FtPinG0002467600.01	VIT_06s0080g00780.t01
FtNAC3	FtPinG0002467600.01	VIT_08s0007g02940.t01
FtNAC12	FtPinG0002560000.01	VIT_19s0014g03300.t01
FtNAC13	FtPinG0002561000.01	VIT_19s0014g03290.t01
FtNAC64	FtPinG0002596000.01	VIT_15s0048g02660.t01
FtNAC28	FtPinG0002920400.01	VIT_18s0001g02300.t01
FtNAC48	FtPinG0003134600.01	VIT_19s0027g00230.t01
FtNAC4	FtPinG0003149900.01	VIT_14s0068g01490.t01
FtNAC4	FtPinG0003149900.01	VIT_17s0000g00770.t01
FtNAC19	FtPinG0003257800.01	VIT_13s0019g05230.t01
FtNAC55	FtPinG0004358700.01	VIT_14s0066g00360.t01
FtNAC34	FtPinG0004860200.01	VIT_07s0005g03610.t01
FtNAC31	FtPinG0005167000.01	VIT_07s0031g02610.t01
FtNAC25	FtPinG0005248000.01	VIT_01s0011g02990.t01
FtNAC10	FtPinG0005490300.01	VIT_01s0146g00280.t01
FtNAC10	FtPinG0005490300.01	VIT_14s0068g01490.t01
FtNAC10	FtPinG0005490300.01	VIT_17s0000g00770.t01
FtNAC42	FtPinG0005506000.01	VIT_07s0005g03610.t01
FtNAC37	FtPinG0005564800.01	VIT_15s0048g02660.t01
FtNAC37	FtPinG0005564800.01	VIT_02s0025g02710.t01
FtNAC6	FtPinG0005624400.01	VIT_18s0001g02300.t01
FtNAC6	FtPinG0005624400.01	VIT_19s0014g03300.t01
FtNAC6	FtPinG0005624400.01	VIT_07s0031g02610.t01
FtNAC65	FtPinG0005688900.01	VIT_01s0146g00280.t01
FtNAC66	FtPinG0005692100.01	VIT_13s0019g05230.t01
FtNAC9	FtPinG0005759000.01	VIT_08s0007g02940.t01
FtNAC5	FtPinG0005791100.01	VIT_19s0014g03290.t01
FtNAC51	FtPinG0005885800.01	VIT_01s0146g00280.t01
FtNAC51	FtPinG0005885800.01	VIT_17s0000g00770.t01
FtNAC78	FtPinG0005906600.01	VIT_11s0016g02880.t01
FtNAC32	FtPinG0006087500.01	VIT_01s0026g02710.t01
FtNAC11	FtPinG0006563600.01	VIT_18s0001g02300.t01
FtNAC45	FtPinG0006621300.01	VIT_01s0026g02710.t01
FtNAC46	FtPinG0006624800.01	VIT_01s0026g02360.t01
FtNAC53	FtPinG0007041900.01	VIT_19s0027g00840.t01
FtNAC75	FtPinG0007173800.01	VIT_06s0080g00970.t01
FtNAC33	FtPinG0007471500.01	VIT_15s0048g02660.t01
FtNAC33	FtPinG0007471500.01	VIT_02s0025g02710.t01
FtNAC35	FtPinG0008676000.01	VIT_02s0012g01040.t01
FtNAC69	FtPinG0009174300.01	VIT_03s0038g03410.t01
FtNAC14	FtPinG0009276000.01	VIT_19s0014g02200.t01
FtNAC15	FtPinG0009375400.01	VIT_07s0005g03610.t01
FtNAC57	FtPinG0009449100.01	VIT_16s0098g00760.t01
		根据自己的实际情况添加sheet，每一个sheet一个物种
