# Supplementary material for: Genome-wide analysis of the NAC transcription factor family in Tartary buckwheat (Fagopyrum tataricum)
Source: BMC Genomics. 2019 Feb 6;20:113. doi: 10.1186/s12864-019-5500-0 (PMC6366116; doi:10.1186/s12864-019-5500-0)
Supplement: Supplementary file 4 — Table S4. The primer sequences of qRT-PCR. (XLS 32 kb) [file 12864_2019_5500_MOESM4_ESM.xls]

## Sheet: Sheet1
Supplementary Table 4 Primers of sequences
Gene ID	Forward primer (5`- 3`)	Reverse primer (5`- 3`)
FtPinG0009276000.01.T01	CCGGTTAGCCTTGCGAGTAT	AAACTGATTGCCACCACCCA
FtPinG0005248000.01.T01	ACGGTGATGATTTGGGCGAT	TTCCACCCTTTGTGGGGTTC
FtPinG0005108300.01.T01	TCCGTGGGATCTTCCAAAGC	GCGATTAGGTCTCGCGCTAT
FtPinG0003134600.01.T01	TGAGGTAGCTTGCATTGGGG	GCCCACCAAGCTTCCATTTC
FtPinG0009375400.01.T01	AGTACGCAACCGGGTTTAGG	GTTGGGGGCTCGATTCTTGT
FtPinG0005406300.01.T01	GTTGGCAACAAGATTGGGTTCA	CTCTTGACCGCCGCTTCTAT
FtPinG0001415000.01.T01	ACCAGCGGGAGTAAGGTTTG	TCCGTCTTGGTTTACGCCTG
FtPinG0002173200.01.T01	AAGTCTGCTGCGATGGAGTC	CTTCTGATCATCGTCCGGCA
FtPinG0006087500.01.T01	ATGTCCAAACCTTGTCCCGT	TGTCGCCTTCCAATAACCACA
FtPinG0005506000.01.T01	AGCCAATAGGGCAACGACAA	GCGCCCGATTTTGGTAGAAC
FtPinG0004860200.01.T01	ACTGGAAGGCAACGGGTAAG	CTTCCTTGGGTGGCGTATGT
FtPinG0007471500.01.T01	ACAAGCTTGAACCCTGGGAC	TTTGTTCTCGTCCCTGTCGG
FtPinG0002596000.01.T01	GACCGGGACCCGAACTAATC	GAGGGTCTTCCGCATTCCAA
FtPinG0006624800.01.T01	TCCAAGAACGCCCTCTTTCC	ACCACTCTTTTTCCCCGGTC
FtPinG0008202100.01.T01	GCACCCAACGGACAAAAGTC	CACCCTACACACCACCCATC
FtPinG0008928200.01.T01	TCGAGACCGGAAGTATCCGA	TCACCTCTAGGGGCTCTTCC
FtPinG0003257800.01.T01	AATCCACCTGCCAACGGAAA	GGGTACAAGGAGTGGCGTTT
FtPinG0002093100.01.T01	ACGACATCAATGGCGGAAGT	GGCAAGTCCTCGGGATCAAA
FtPinG0001096800.01.T01	CCCTTTGTTCAAAAGGCCCG	TTGACCCTATCGCTTCGTCG
FtPinG0000422400.01.T01	AAAGCCACTGGTAAGGACCG	CGATACTCGTGCATGACCCA
FtPinG0000412300.01.T01	GGAAGGCAACCGGAAAGGAT	ATTGGGTGCCCGATTCTTGT
FtPinG0000714100.01.T01	GGCGAGAGTTCACTTTGTCG	TTGAGGGAGCATTGCTTGGT
FtPinG0002467600.01.T01	AGGGAGCTCAAGAGCATTCG	ACCTGACTTTGAGCTGTCGG
FtPinG0008676000.01.T01	TCCACTCCAATGTCTTCGCC	TTGGCGAAATCCCCTGTTGA
FtPinG0001980200.01.T01	CTCCGTCGTAAAGTCGAGGG	CCGATCTCGAGGCACGTAAA
FtPinG0002339300.01.T01	CCCAACTGAACTCAACCCGT	ATCATAAGACGGGCCCACAC
FtPinG0009426800.01.T01	GCCGAGAGGTATCAAGACGG	TCCAACCGCAAGGAAGATCC
FtPinG0005167000.01.T01	CACCGACGACGAGTTAGTCC	TCTTTCTCCCCGTACAACGC
FtPinG0004997500.01.T01	TCTGCAATCAAGAACGAGCCT	GATTGTGCGCACTCCGATTC
FtPinG0006621300.01.T01	TGCCCTGCTTCAATCATCCC	AAGTAGCCCTGTTTGGCCTT
FtPinG0006919900.01.T01	GACTACAGCCGGGTTTTGGA	TTTTCTTGCCATTTGGCGCA
FtPinG0006190400.01.T01	GTTTTGGAAGGCAACGGGAC	AATGCTCGGCATACAACCCA
FtH3	GAAATTCGCAAGTACCAGAAGAG	CCAACAAGGTATGCCTCAGC
